# Supplementary material for: Lentil and Fava Bean With Contrasting Germination Kinetics: A Focus on Digestion of Proteins and Bioactivity of Resistant Peptides
Source: Front Plant Sci. 2021 Oct 25;12:754287. doi: 10.3389/fpls.2021.754287 (PMC8575454; doi:10.3389/fpls.2021.754287)
Supplement: Supplementary file 1 [file Data_Sheet_1.zip]

Archive with 3 entries (3 files):
- Supplementary Data 1.XLSX
- Supplementary Data 2.XLSX
- Supplementary Figures and Table.DOCX
