# Supplementary material for: Lentil and Fava Bean With Contrasting Germination Kinetics: A Focus on Digestion of Proteins and Bioactivity of Resistant Peptides
Source: Front Plant Sci. 2021 Oct 25;12:754287. doi: 10.3389/fpls.2021.754287 (PMC8575454; doi:10.3389/fpls.2021.754287)
Supplement: Supplementary file 1 [file Data_Sheet_1.zip › Supplementary Data 1.XLSX]

## Sheet: GZL0
Accession	Description	Score	Coverage	# Proteins	# Unique Peptides	# Peptides	# PSMs	# AAs	MW [kDa]	calc. pI
29539109	allergen Len c 1.0101, partial [Lens culinaris]	403.758	84.21	1	33	80	109	418	47.7976	5.42725
	A2	Sequence	# PSMs	# Proteins	# Protein Groups	Protein Group Accessions	Modifications	ΔCn	q-Value	PEP	XCorr	Charge	MH+ [Da]	ΔM [ppm]	RT [min]	# Missed Cleavages
	High	NILEAAFNTEYEEIEKV	1	1	1	29539109		0	0	4.201e-06	6.69059	2	2011.98	-3.43433	74.4421	1
	High	FEITPEKNPQLQDLDIFVNSVEIK	1	2	2	29539109;29539111		0	0	0.0001318	6.22611	3	2816.48	4.46188	70.9903	1
	High	NFLAGEEDNVISQIQRPV	4	2	2	29539109;29539111		0	0	5.478e-05	5.89088	2	2029.04	1.66896	63.3999	0
	High	AFNTEYEEIEKVLLEEQEQK	1	1	1	29539109		0	0	0.0001697	5.71478	3	2469.2	-2.67816	64.3249	1
	High	SNRFQTIYENENGHI	3	2	2	29539109;29539111		0	0	0.0004632	5.59323	2	1821.85	-0.543312	42.5586	1
	High	SKNILEAAFNTEYEEIEK	1	1	1	29539109		0	0	1.64e-06	5.54337	3	2128.04	0.0227986	61.6257	1
	High	LLSGTQNQPSFLSGFSKNILEAAFNTEYEEIEK	1	1	1	29539109		0	0	0.0002526	5.54305	3	3704.84	2.42248	79.1361	1
	High	FNTEYEEIEKVLLEEQEQK	1	1	1	29539109		0	0	2.487e-06	5.53526	3	2398.17	0.631896	62.3538	1
	High	NFLAGEEDNVISQIQRPVKE	2	2	2	29539109;29539111		0	0	2.36e-05	5.50058	2	2286.17	-0.0657956	58.8022	1
	High	EVDRLLTNQKQSH	1	2	2	29539109;29539111		0	0	0.0005847	5.47523	3	1567.82	-1.3961	25.5669	2
	High	LLSGTQNQPSFLSGFSK	3	1	1	29539109		0	0	0.001694	5.2386	2	1810.93	-0.439836	56.5926	0
	High	EITPEKNPQLQDLDIFVNSVEIK	1	2	2	29539109;29539111		0	0	0.0001261	5.22028	2	2669.41	1.09998	67.4788	1
	High	DEEEGQEEETTKQVQR	2	1	1	29539109		0	0	2.287e-05	5.18415	2	1934.86	0.756137	27.5028	1
	High	FFEITPEKNPQLQDL	2	2	2	29539109;29539111		0	0	3.392e-05	5.15347	2	1818.93	0.4546	59.8835	1
	High	NTEYEEIEKVLLEEQEQK	1	1	1	29539109		0	0	0.001352	5.11394	3	2251.1	-0.899588	59.767	1
	High	GDFELVGQRNENQQEQ	1	1	1	29539109		0	0	0.01195	5.065	2	1890.86	0.824614	41.8099	1
	High	NILEAAFNTEYEEIEK	1	1	1	29539109		0	0	0.0008433	5.03217	2	1912.92	-0.134545	67.6612	0
	High	AGEEDNVISQIQRPVK	4	2	2	29539109;29539111		0	0	0.02341	5.01634	2	1782.93	-1.25789	43.074	0
	High	DADFILVVLSGK	1	2	2	29539109;29539111		0	0	5.457e-05	4.92862	2	1276.71	0.0705316	78.132	0
	High	DEEEGQEEETTK	1	1	1	29539109		0	0	0.0003123	4.85873	2	1423.57	-0.117353	22.5768	0
	High	NFLAGEEDNVISQIQRPVKEL	3	2	2	29539109;29539111		0	0	0.002688	4.74631	2	2399.26	2.03851	62.7541	1
	High	NFLAGEEDNVISQIQRPVKELAFPGSS	3	2	2	29539109;29539111		0	0	0.0236	4.42331	3	2945.5	0.0588029	70.1718	1
	High	SNRFQTIYENENGHIR	2	2	2	29539109;29539111		0	0	0.0008368	4.40049	3	1977.95	1.04337	37.0577	1
	High	AAFNTEYEEIEKVLLEEQEQK	1	1	1	29539109		0	0	0.00761	4.29372	3	2540.23	-2.63148	65.5283	1
	High	FFEITPEKNPQLQ	2	2	2	29539109;29539111		0	0	0.006593	4.26784	2	1590.82	-0.364513	51.3254	1
	High	EAAFNTEYEEIEK	1	1	1	29539109		0	0	0.0004257	4.20347	2	1572.71	-0.777963	46.9257	0
	High	NFLAGEEDNVISQ	1	2	2	29539109;29539111		0	0	4.139e-05	4.06114	2	1435.67	-0.128091	56.9848	0
	High	ARLSPGDVLVIPAGHPV	2	1	1	29539109		0	0	0.0003811	3.93182	3	1697.97	-0.137629	50.5354	1
	High	NILEAAFNTEYEEIEKVLLEEQEQK	1	1	1	29539109		0	0	0.0002924	3.88677	3	3009.49	-0.195696	81.4476	1
	High	AFNTEYEEIEK	1	1	1	29539109		0	0	0.0004971	3.81792	2	1372.63	-0.796539	42.7877	0
	High	NFLAGEEDNV	2	2	2	29539109;29539111		0	0	0.005011	3.7845	2	1107.5	-0.0581885	52.1313	0
	High	RSDQENPFIFK	2	2	2	29539109;29539111		0	0	0.01217	3.75686	2	1380.7	3.19742	43.5538	1
	High	NEGKGDFELVGQR	1	1	1	29539109		0	0	0.0003154	3.74329	3	1448.71	0.91511	35.7247	1
	High	EQIEELSKNA	1	1	1	29539109		0	0	0.02547	3.73788	2	1160.58	0.720755	35.5445	1
	High	FFEITPEKNPQ	3	2	2	29539109;29539111		0	0	0.05489	3.69856	2	1349.67	-1.55216	81.8107	1
	High	SVSSESEPFNL	2	2	2	29539109;29539111		0	0	0.004815	3.6491	2	1195.55	0.00484375	57.1105	0
	High	VLDLAIPVNRPGQLQSFLLSGTQNQPS	1	1	1	29539109		0	0	4.504e-05	3.64579	3	2892.56	0.81746	71.3746	0
	High	VLDLAIPVNRPGQLQS	2	1	1	29539109		0	0	0.01033	3.62851	3	1719.97	-0.370804	55.4013	0
	High	ARLSPGDVLVIPAGHPVA	1	1	1	29539109		0	0	0.0004601	3.51032	3	1769.01	0.551941	50.2704	1
	High	LSPGDVLVIPAGHPVA	1	1	1	29539109		0	0	0.000435	3.4656	2	1541.87	-0.390247	57.6986	0
	High	KSVSSESEPFNLRS	1	2	2	29539109;29539111		0	0	0.01398	3.44635	3	1566.78	0.637181	35.637	2
	High	LSPGDVLVIPAGHPV	2	1	1	29539109		0	0	0.01346	3.44167	2	1470.83	-1.06582	58.7983	0
	High	SKIFENLQNYRLLE	1	2	2	29539109;29539111		0	0	0.0004958	3.35655	2	1766.94	-1.01941	57.0033	2
	High	EVDRLLTNQ	1	2	2	29539109;29539111		0	0	0.02898	3.23539	2	1087.58	0.790328	37.5847	1
	High	LANRDDNEDLR	1	2	2	29539109;29539111		0	0	0.00243	3.21518	3	1330.64	1.85461	23.925	1
	High	SKPHTIFLPQFT	2	1	1	29539109		0	0	0.03629	3.20934	2	1415.77	-0.758499	50.1465	0
	High	FQTIYENENGHI	1	2	2	29539109;29539111		0	0	0.01364	3.16788	2	1464.68	2.36182	44.1978	0
	High	VSREQIEEL	1	2	2	29539109;7688242		0	0	0.01112	3.10498	2	1102.57	0.63602	40.2886	1
	High	SKIFENLQ	1	2	2	29539109;29539111		0	0	0.03489	3.04634	2	978.526	0.0500693	40.845	1
	High	NSFNLERGDTIKLPAGT	1	2	2	29539109;29539111		0	0	0.01934	3.03574	3	1832.95	0.487005	48.5052	2
	High	REQIEELSKNAK	1	1	1	29539109		0	0	0.05681	3.01081	3	1444.77	-1.36258	24.4427	2
	High	KSNRFQTIYENENGHIR	2	2	2	29539109;29539111		0	0	0.003029	2.92081	4	2106.05	0.77099	34.6584	2
	High	KSVSSESEPF	1	2	2	29539109;29539111		0	0	0.001387	2.90404	2	1096.52	2.94313	32.9348	1
	High	VLLEEQEQ	1	1	1	29539109		0	0	0.03648	2.8933	2	987.5	0.200524	41.0735	0
	High	FNTEYEEIEK	1	1	1	29539109		0	0	0.01514	2.85714	2	1301.59	1.60657	40.65	0
	High	LLEEQEQK	1	1	1	29539109		0	0	0.007146	2.77	2	1016.53	1.51603	25.525	0
	High	KSVSSESEPFN	1	2	2	29539109;29539111		0	0	0.05559	2.76177	2	1210.56	0.681124	30.8757	1
	High	SKIFENL	1	2	2	29539109;29539111		0	0	0.04936	2.72916	2	850.469	2.62503	44.0737	1
	High	VLDLAIPVNRPGQ	1	1	1	29539109		0	0	0.005173	2.69195	2	1391.8	0.426612	52.7262	0
	High	SDQENPFIFKSNRFQTIYENENGHI	1	2	2	29539109;29539111		0	0	0.002639	2.60339	4	3027.43	0.644212	55.6799	2
	High	NTEYEEIEK	1	1	1	29539109		0	0	0.006402	2.45482	2	1154.52	0.700684	32.2559	0
	High	GDTIKLPAG	1	2	2	29539109;29539111		0	0	0.02384	2.39664	2	871.49	1.86638	38.6495	1
	High	SDQENPFIFKSNRFQTIYENENGHIR	1	2	2	29539109;29539111		0	0	0.05298	2.36335	4	3183.53	0.2148	50.968	2
	High	TIYENENGHIR	1	2	2	29539109;29539111		0	0	0.0286	1.86709	3	1345.65	0.633864	27.3749	0
	High	NFLAGEEDNVISQIQRPVK	1	2	2	29539109;29539111		0	0.004	0.08025	5.34959	2	2157.13	-1.25928	56.161	0
	High	NNQRNFLAGEEDNVISQIQRPV	1	2	2	29539109;29539111		0	0.004	0.0989	4.33871	3	2541.3	6.96519	57.5532	1
	High	SVSSESEPFNLRS	1	2	2	29539109;29539111		0	0.004	0.1338	3.83813	2	1438.68	-0.739658	43.2182	1
	High	FFEITPEKNPQLQDLDIFVNSV	1	2	2	29539109;29539111		0	0.004	0.07253	3.70148	3	2593.32	-0.158836	78.9426	1
	High	SKIFENLQN	1	2	2	29539109;29539111		0	0.004	0.0763	3.23704	2	1092.57	-0.813513	39.6267	1
	High	SRNPIYSNKFGK	1	2	2	29539109;29539111		0	0.004	0.09455	3.19619	3	1410.75	1.30019	26.4087	2
	High	GDTIKLPAGTI	1	2	2	29539109;29539111		0	0.004	0.1338	3.19345	2	1085.62	-1.00878	48.4227	1
	High	KSVSSESEPFNLRSR	1	2	2	29539109;29539111		0	0.004	0.1027	3.17252	3	1722.88	0.871713	31.2864	2
	High	EGSLLLPN	1	2	2	29539109;29539111		0	0.004	0.1304	2.80209	2	842.461	-0.521039	54.2343	0
	High	VLLEEQEQK	1	1	1	29539109		0	0.004	0.07157	2.71535	2	1115.6	1.0535	31.5685	0
	High	GDTIKLPAGT	1	2	2	29539109;29539111		0	0.004	0.1113	2.62925	2	972.537	0.844732	41.1577	1
	High	IFENLQN	1	2	2	29539109;29539111		0	0.004	0.08863	2.31332	2	877.441	-0.472621	46.5302	0
	High	AIVIVTVNEGKG	1	2	2	29539109;29539111		0	0.004	0.1139	2.24545	2	1199.7	-0.586174	41.6891	1
	High	LLQRFDK	1	1	1	29539109		0	0.004	0.1124	2.21615	2	919.536	0.372162	28.2291	1
	High	ASSDLNLIGFGINAKNNQRNFLAGEEDNVISQIQRPVK	1	2	2	29539109;29539111		0	0.004	0.06883	1.60942	5	4170.18	1.67246	63.067	2
	High	EQIEELSKNAK	1	1	1	29539109		0	0.004	0.0874	1.59257	3	1288.68	1.34966	27.9469	1
7688242	convicilin, partial [Lens culinaris]	384.094	50.77	3	81	82	115	518	60.0915	5.70654
	A2	Sequence	# PSMs	# Proteins	# Protein Groups	Protein Group Accessions	Modifications	ΔCn	q-Value	PEP	XCorr	Charge	MH+ [Da]	ΔM [ppm]	RT [min]	# Missed Cleavages
	High	SVLEASLNTKYDTIEKVLLEEQENEPHQ	2	1	1	7688242		0	0	6.418e-08	7.08573	3	3256.62	0.17579	63.0197	2
	High	RPSHGKEEDEEEKEQK	6	3	1	7688242		0	0	9.881e-08	6.84062	3	1954.91	-0.682217	8.40667	2
	High	EQSPGQWRPSHGKEEDEEEKEQ	4	3	1	7688242		0	0	4.112e-06	6.29793	3	2639.16	1.61709	27.309	2
	High	YSNKFGKFFEVTPEK	2	1	1	7688242		0	0	6.202e-05	5.96943	3	1820.92	-0.426509	44.8491	2
	High	SVLEASLNTKYDTIEKV	1	1	1	7688242		0	0	5.414e-05	5.91009	2	1910.01	0.380872	49.5555	2
	High	RYQHEGKEEETSSESQER	1	3	1	7688242		0	0	0.0001314	5.80703	3	2208.97	-0.205827	17.7409	2
	High	YQHEGKEEETSSESQER	4	3	1	7688242		0	0	4.18965e-08	5.62284	3	2052.87	-0.645151	18.0042	1
	High	YDTIEKVLLEEQENEPHQ	1	1	1	7688242		0	0	5.503e-06	5.50526	3	2214.05	-1.39455	56.2313	1
	High	YQHEGKEEETSSESQE	2	3	1	7688242		0	0	5.757e-07	5.49209	2	1896.78	2.4221	19.9957	1
	High	ASSNLNLLGFGINAENNER	2	1	1	7688242		0	0	3.066e-06	5.44223	2	2033.01	0.688544	60.4415	0
	High	SNKFLTLFENENGHIR	1	1	1	7688242		0	0	0.0007349	5.16069	3	1918.98	0.616631	50.5375	1
	High	KEDEEKVVEEEEGEW	1	2	1	7688242		0	0	0.0005824	5.09764	2	1863.81	0.0636977	47.1039	2
	High	SVLEASLNTKYDTIEKVLLEEQENEPH	4	1	1	7688242		0	0	0.005651	5.07167	3	3128.58	4.31448	64.0131	2
	High	KEDEEKVVEEEEGE	1	2	1	7688242		0	0	0.0006735	5.0207	2	1677.74	0.855791	33.0775	2
	High	LSPGDVVIIPAGHPVSISASSNL	1	1	1	7688242		0	0	0.04208	4.91176	2	2230.23	9.49239	61.9325	0
	High	SVLEASLNTKYDTIEK	2	1	1	7688242		0	0	0.02319	4.76628	2	1810.95	2.38998	44.7174	1
	High	LSPGDVVIIPAGHPVSISASSN	2	1	1	7688242		0	0	0.02535	4.74807	2	2117.12	0.238001	57.8303	0
	High	EASLNTKYDTIEK	1	1	1	7688242		0	0	0.00263	4.66415	2	1511.76	1.05326	33.4609	1
	High	EQSPGQWRPSHGKEEDEEEK	1	3	1	7688242		0	0	0.009863	4.39068	3	2382.06	1.04173	25.5409	1
	High	VLLEEQENEPHQ	2	1	1	7688242		0	0	0.00185	4.34857	2	1464.69	-1.57701	37.3504	0
	High	NLLGFGINAENNER	1	1	1	7688242		0	0	1.425e-05	4.31425	2	1560.78	-0.100279	54.5538	0
	High	SKSVLEASLNTKYDTIEK	1	1	1	7688242		0	0	0.0001348	4.17842	3	2026.07	0.931577	41.3317	2
	High	SDLFENLQNY	1	1	1	7688242		0	0	0.0009497	4.06476	2	1242.56	0.0217308	66.8167	0
	High	KEDEEKVVEEEE	1	2	1	7688242		0	0	0.03179	4.06062	2	1491.67	0.78753	29.9933	2
	High	FLTLFENENGHI	1	1	1	7688242		0	0	0.004607	4.01869	2	1433.71	0.0634623	60.8973	0
	High	QWRPSHGKEEDEEEKEQK	1	3	1	7688242		0	0	0.02774	3.95243	4	2269.05	-0.038325	20.5141	2
	High	LSPGDVVIIPAGHPVSISASSNLN	1	1	1	7688242		0	0	0.001438	3.93494	2	2344.25	-0.221632	59.4734	0
	High	SNLNLLGFGINAENNER	1	1	1	7688242		0	0	0.03233	3.81281	2	1874.93	-0.915131	62.9992	0
	High	SLNTKYDTIEK	2	1	1	7688242		0	0	0.008221	3.78225	2	1311.68	1.40621	29.6253	1
	High	EQSPGQWRPSHGKEEDEEE	1	3	1	7688242		0	0	0.003057	3.77556	3	2253.96	-0.0908552	28.3704	1
	High	DFVISLNRPGK	1	1	1	7688242		0	0	0.03635	3.77105	2	1245.69	-0.446091	46.1213	0
	High	SASSNLNLLGFGINAENNER	1	1	1	7688242		0	0	6.735e-06	3.72442	2	2120.04	0.752994	60.8408	0
	High	LSPGDVVIIPAGHPVSI	1	1	1	7688242		0	0	0.001694	3.5738	2	1670.95	2.48872	61.0915	0
	High	LSPGDVVIIPAGHPVS	2	1	1	7688242		0	0	0.001978	3.56529	2	1557.87	1.62733	53.9859	0
	High	NLRSQNPKYSNK	1	1	1	7688242		0	0	0.005433	3.51383	3	1448.76	0.554845	16.9657	2
	High	LSPGDVVIIPAGHPV	4	1	1	7688242		0	0	0.003722	3.49894	2	1470.83	0.84304	56.4902	0
	High	EQSPGQWRPSHG	1	3	1	7688242		0	0	0.04673	3.35861	2	1365.63	-1.64498	27.6268	0
	High	SDLFENLQN	1	1	1	7688242		0	0	0.02917	3.32143	2	1079.5	-0.34618	57.4211	0
	High	VLLEEQENEPH	2	1	1	7688242		0	0	0.007941	3.23393	2	1336.64	0.362127	36.8586	0
	High	VSREQIEEL	1	2	2	29539109;7688242		0	0	0.01112	3.10498	2	1102.57	0.63602	40.2886	1
	High	TLFENENGHIR	1	1	1	7688242		0	0	0.006484	3.06476	2	1329.66	1.15385	33.8306	0
	High	EQSPGQWRPS	1	3	1	7688242		0	0	0.04552	3.05701	2	1171.55	1.25766	33.6726	0
	High	NNEVQRYEA	1	1	1	7688242		0	0	0.01005	3.02446	2	1122.52	-0.940992	27.9121	1
	High	EQSPGQWRPSHGKEEDE	1	3	1	7688242		0	0	0.05064	2.93943	3	1995.88	0.0171744	26.6873	1
	High	KSLPSEFEPF	2	1	1	7688242		0	0	0.0001721	2.93069	2	1180.58	-6.07741	56.1822	1
	High	LSPGDVVIIPA	1	1	1	7688242		0	0	0.01523	2.93043	2	1080.63	-0.0655995	63.575	0
	High	KSLPSEFEPFNLR	1	1	1	7688242		0	0	0.006678	2.87599	3	1563.82	-0.948089	51.1897	1
	High	SNKFLTLFENENGH	1	1	1	7688242		0	0	0.04507	2.87488	3	1649.79	0.167967	53.6504	1
	High	LVNPDDEEDLR	1	1	1	7688242		0	0	0.02246	2.86912	2	1314.62	1.64387	38.442	0
	High	HEGKEEETSSESQER	1	3	1	7688242		0	0	0.00171	2.85665	3	1761.75	-0.15554	13.5288	1
	High	EQSPGQWRPSHGKEEDEEEKEQK	1	3	1	7688242		0	0	0.01158	2.84838	4	2767.26	1.14062	25.1024	2
	High	VVEEEEGEW	1	2	1	7688242		0	0	0.002474	2.81284	2	1105.47	-0.0361043	47.6346	0
	High	SDLFENLQ	1	1	1	7688242		0	0	0.05759	2.79691	2	965.457	-0.743303	59.163	0
	High	KSNKFLTLFENENGHIR	2	1	1	7688242		0	0	0.003166	2.79636	4	2047.07	-0.0543117	47.3893	2
	High	VNPDDEEDLR	1	1	1	7688242		0	0	0.01918	2.73798	2	1201.54	1.76825	32.7034	0
	High	SDLFENL	1	1	1	7688242		0	0	0.03153	2.70764	2	837.397	-2.18535	64.3363	0
	High	SLPSEFEPFNLR	1	1	1	7688242		0	0	0.0224	2.69892	2	1435.72	0.37909	59.8815	0
	High	SLPSEFEPF	3	1	1	7688242		0	0	0.03889	2.64684	2	1052.49	0.373193	66.0184	0
	High	EAFDLSANR	1	1	1	7688242		0	0	0.000825	2.48105	2	1022.49	-0.756798	40.3993	0
	High	FFEVTPEK	1	1	1	7688242		0	0	0.01912	2.45701	2	996.504	0.110866	41.8825	0
	High	EEETSSESQERRNPF	1	3	1	7688242		0	0	0.01555	2.37329	3	1824.8	-0.277245	30.9276	2
	High	GQWRPSHGKEEDEEEK	1	3	1	7688242		0	0	0.003542	2.36011	4	1940.87	-0.612205	20.5261	1
	High	FEVTPEK	1	1	1	7688242		0	0	0.0444	2.25198	2	849.435	-0.0859832	30.5546	0
	High	QWRPSHGKEEDEEEK	1	3	1	7688242		0	0	0.0289	2.21153	4	1883.85	-0.249576	20.3926	1
	High	VNPDDEEDLRVVDFVISLNRPGK	1	1	1	7688242		0	0	0.04197	2.13335	3	2626.35	1.04649	67.1035	1
	High	HAIVKVSREQIEELR	1	1	1	7688242		0	0	0.02015	2.03787	4	1807.02	0.0864207	39.0269	2
	High	FFEVTPEKKYPQLQD	1	1	1	7688242		0	0	0.05636	1.89506	3	1868.94	-0.0626499	47.0507	2
	High	SLPSEFEPFNLRSQNPK	1	1	1	7688242		0	0	0.0001961	0.845623	3	1990	0.128985	50.952	1
	High	YQHEGKEEETSSE	2	3	1	7688242		0	0.004	0.09619	3.74178	2	1552.64	1.17082	17.6334	1
	High	KSLPSEFEPFNL	1	1	1	7688242		0	0.004	0.08405	3.69211	2	1407.71	-0.447499	61.5749	1
	High	RSDLFENLQN	1	1	1	7688242		0	0.004	0.09418	3.37239	2	1235.6	-0.537085	46.9204	1
	High	FFEVTPEKKYPQLQDLDL	1	1	1	7688242		0	0.004	0.07305	3.36965	3	2210.13	-2.21682	61.4293	2
	High	KYPQLQDLDL	1	1	1	7688242		0	0.004	0.1237	2.9574	2	1232.65	-0.514698	56.5148	1
	High	ASLNTKYDTIEK	1	1	1	7688242		0	0.004	0.06758	2.7627	3	1382.72	-0.250462	31.4869	1
	High	YDTIEKV	1	1	1	7688242		0	0.004	0.08929	2.71193	2	867.447	1.68532	33.599	1
	High	RSDLFENLQ	1	1	1	7688242		0	0.004	0.0873	2.69728	2	1121.56	-1.82349	48.348	1
	High	SLPSEFEPFN	1	1	1	7688242		0	0.004	0.07635	2.43261	2	1166.54	-0.15329	63.1396	0
	High	QHEGKEEETSSESQER	2	3	1	7688242		0	0.004	0.1275	2.25731	4	1889.81	-1.75969	14.2895	1
	High	RLVEYR	1	1	1	7688242		0	0.004	0.1051	1.95869	2	835.478	-0.0600214	23.6377	1
	High	FFEVTPEKKYPQLQDLD	1	1	1	7688242		0	0.004	0.1338	1.7612	3	2097.05	-0.258165	54.139	2
	High	SQNPKYSNKFG	1	1	1	7688242		0	0.004	0.07149	1.76014	3	1269.62	-0.219676	23.2423	2
	High	EEETSSESQERRNPFLF	1	3	1	7688242		0	0.007	0.1366	2.45718	3	2084.95	0.243411	49.1789	2
29539111	allergen Len c 1.0102, partial [Lens culinaris]	352.423	73.98	1	23	69	96	415	47.4383	5.42725
	A2	Sequence	# PSMs	# Proteins	# Protein Groups	Protein Group Accessions	Modifications	ΔCn	q-Value	PEP	XCorr	Charge	MH+ [Da]	ΔM [ppm]	RT [min]	# Missed Cleavages
	High	SILEAAFNTDYEEIEKVLLEDQEQEPQ	1	1	1	29539111		0	0	3.556e-07	6.70794	3	3180.51	-0.567513	85.1527	1
	High	SILEAAFNTDYEEIEKV	2	1	1	29539111		0	0	1.146e-07	6.56818	2	1970.96	-0.440196	69.8195	1
	High	DDEEEQEEETSTQVQR	2	1	1	29539111		0	0	4.3e-06	6.49385	2	1951.8	1.91988	34.3604	0
	High	FEITPEKNPQLQDLDIFVNSVEIK	1	2	2	29539109;29539111		0	0	0.0001318	6.22611	3	2816.48	4.46188	70.9903	1
	High	NFLAGEEDNVISQIQRPV	4	2	2	29539109;29539111		0	0	5.478e-05	5.89088	2	2029.04	1.66896	63.3999	0
	High	SNRFQTIYENENGHI	3	2	2	29539109;29539111		0	0	0.0004632	5.59323	2	1821.85	-0.543312	42.5586	1
	High	NFLAGEEDNVISQIQRPVKE	2	2	2	29539109;29539111		0	0	2.36e-05	5.50058	2	2286.17	-0.0657956	58.8022	1
	High	EVDRLLTNQKQSH	1	2	2	29539109;29539111		0	0	0.0005847	5.47523	3	1567.82	-1.3961	25.5669	2
	High	EITPEKNPQLQDLDIFVNSVEIK	1	2	2	29539109;29539111		0	0	0.0001261	5.22028	2	2669.41	1.09998	67.4788	1
	High	FFEITPEKNPQLQDL	2	2	2	29539109;29539111		0	0	3.392e-05	5.15347	2	1818.93	0.4546	59.8835	1
	High	AGEEDNVISQIQRPVK	4	2	2	29539109;29539111		0	0	0.02341	5.01634	2	1782.93	-1.25789	43.074	0
	High	DADFILVVLSGK	1	2	2	29539109;29539111		0	0	5.457e-05	4.92862	2	1276.71	0.0705316	78.132	0
	High	SILEAAFNTDYEEIEK	1	1	1	29539111		0	0	0.001941	4.84847	2	1871.89	0.742715	63.7002	0
	High	NFLAGEEDNVISQIQRPVKEL	3	2	2	29539109;29539111		0	0	0.002688	4.74631	2	2399.26	2.03851	62.7541	1
	High	EAAFNTDYEEIEK	1	1	1	29539111		0	0	0.01681	4.51383	2	1558.69	-0.455655	47.0072	0
	High	NFLAGEEDNVISQIQRPVKELAFPGSS	3	2	2	29539109;29539111		0	0	0.0236	4.42331	3	2945.5	0.0588029	70.1718	1
	High	SNRFQTIYENENGHIR	2	2	2	29539109;29539111		0	0	0.0008368	4.40049	3	1977.95	1.04337	37.0577	1
	High	FFEITPEKNPQLQ	2	2	2	29539109;29539111		0	0	0.006593	4.26784	2	1590.82	-0.364513	51.3254	1
	High	NFLAGEEDNVISQ	1	2	2	29539109;29539111		0	0	4.139e-05	4.06114	2	1435.67	-0.128091	56.9848	0
	High	RQEINKENVIVK	1	1	1	29539111		0	0	0.004928	4.01408	3	1469.84	0.614842	24.6919	2
	High	AKLSPGDVFVVPAGHPV	1	1	1	29539111		0	0	0.01262	3.93401	3	1689.93	1.3996	49.4559	1
	High	LSPGDVFVVPAGHPV	2	1	1	29539111		0	0	0.0001102	3.93266	2	1490.8	-0.854244	57.6661	0
	High	LSPGDVFVVPAGHPVA	2	1	1	29539111		0	0	0.01928	3.85614	2	1561.84	-0.040611	57.1565	0
	High	NFLAGEEDNV	2	2	2	29539109;29539111		0	0	0.005011	3.7845	2	1107.5	-0.0581885	52.1313	0
	High	RSDQENPFIFK	2	2	2	29539109;29539111		0	0	0.01217	3.75686	2	1380.7	3.19742	43.5538	1
	High	QEINKENVIVK	2	1	1	29539111		0	0	0.009532	3.69902	2	1313.74	1.08142	27.914	1
	High	FFEITPEKNPQ	3	2	2	29539109;29539111		0	0	0.05489	3.69856	2	1349.67	-1.55216	81.8107	1
	High	AFNTDYEEIEK	1	1	1	29539111		0	0	0.008469	3.66077	2	1358.61	-0.696505	43.4611	0
	High	SVSSESEPFNL	2	2	2	29539109;29539111		0	0	0.004815	3.6491	2	1195.55	0.00484375	57.1105	0
	High	SILEAAFNTDYEEIEKVLLEDQEQEPQH	1	1	1	29539111		0	0	0.02572	3.59998	3	3317.57	1.20036	80.2623	1
	High	KSVSSESEPFNLRS	1	2	2	29539109;29539111		0	0	0.01398	3.44635	3	1566.78	0.637181	35.637	2
	High	AKLSPGDVFVVPAGHPVA	1	1	1	29539111		0	0	0.04546	3.42928	3	1760.97	0.158671	48.8026	1
	High	SKIFENLQNYRLLE	1	2	2	29539109;29539111		0	0	0.0004958	3.35655	2	1766.94	-1.01941	57.0033	2
	High	QEINKENVIVKVS	1	1	1	29539111		0	0	0.02345	3.33676	3	1499.84	0.805091	34.9183	2
	High	EEETSTQVQR	1	1	1	29539111		0	0	0.003364	3.28299	2	1206.56	-0.903355	20.8387	0
	High	DDEEEQEEETSTQVQRYR	1	1	1	29539111		0	0	0.0004887	3.23636	3	2270.96	-1.12909	39.5402	1
	High	EVDRLLTNQ	1	2	2	29539109;29539111		0	0	0.02898	3.23539	2	1087.58	0.790328	37.5847	1
	High	LANRDDNEDLR	1	2	2	29539109;29539111		0	0	0.00243	3.21518	3	1330.64	1.85461	23.925	1
	High	FQTIYENENGHI	1	2	2	29539109;29539111		0	0	0.01364	3.16788	2	1464.68	2.36182	44.1978	0
	High	VLLEDQEQEPQ	1	1	1	29539111		0	0	0.02544	3.08594	2	1327.64	-1.04188	43.7078	0
	High	SKIFENLQ	1	2	2	29539109;29539111		0	0	0.03489	3.04634	2	978.526	0.0500693	40.845	1
	High	NSFNLERGDTIKLPAGT	1	2	2	29539109;29539111		0	0	0.01934	3.03574	3	1832.95	0.487005	48.5052	2
	High	KSNRFQTIYENENGHIR	2	2	2	29539109;29539111		0	0	0.003029	2.92081	4	2106.05	0.77099	34.6584	2
	High	KSVSSESEPF	1	2	2	29539109;29539111		0	0	0.001387	2.90404	2	1096.52	2.94313	32.9348	1
	High	EQIKELSKNAK	1	1	1	29539111		0	0	0.002011	2.87792	3	1287.73	0.614569	19.3273	2
	High	KSVSSESEPFN	1	2	2	29539109;29539111		0	0	0.05559	2.76177	2	1210.56	0.681124	30.8757	1
	High	SKIFENL	1	2	2	29539109;29539111		0	0	0.04936	2.72916	2	850.469	2.62503	44.0737	1
	High	SDQENPFIFKSNRFQTIYENENGHI	1	2	2	29539109;29539111		0	0	0.002639	2.60339	4	3027.43	0.644212	55.6799	2
	High	GDTIKLPAG	1	2	2	29539109;29539111		0	0	0.02384	2.39664	2	871.49	1.86638	38.6495	1
	High	SDQENPFIFKSNRFQTIYENENGHIR	1	2	2	29539109;29539111		0	0	0.05298	2.36335	4	3183.53	0.2148	50.968	2
	High	TIYENENGHIR	1	2	2	29539109;29539111		0	0	0.0286	1.86709	3	1345.65	0.633864	27.3749	0
	High	DDEEEQEEETSTQVQRYRAK	1	1	1	29539111		0	0	0.03653	1.76883	4	2470.1	0.113827	35.9511	2
	High	NFLAGEEDNVISQIQRPVK	1	2	2	29539109;29539111		0	0.004	0.08025	5.34959	2	2157.13	-1.25928	56.161	0
	High	NNQRNFLAGEEDNVISQIQRPV	1	2	2	29539109;29539111		0	0.004	0.0989	4.33871	3	2541.3	6.96519	57.5532	1
	High	SVSSESEPFNLRS	1	2	2	29539109;29539111		0	0.004	0.1338	3.83813	2	1438.68	-0.739658	43.2182	1
	High	FFEITPEKNPQLQDLDIFVNSV	1	2	2	29539109;29539111		0	0.004	0.07253	3.70148	3	2593.32	-0.158836	78.9426	1
	High	SKIFENLQN	1	2	2	29539109;29539111		0	0.004	0.0763	3.23704	2	1092.57	-0.813513	39.6267	1
	High	SRNPIYSNKFGK	1	2	2	29539109;29539111		0	0.004	0.09455	3.19619	3	1410.75	1.30019	26.4087	2
	High	GDTIKLPAGTI	1	2	2	29539109;29539111		0	0.004	0.1338	3.19345	2	1085.62	-1.00878	48.4227	1
	High	KSVSSESEPFNLRSR	1	2	2	29539109;29539111		0	0.004	0.1027	3.17252	3	1722.88	0.871713	31.2864	2
	High	EGSLLLPN	1	2	2	29539109;29539111		0	0.004	0.1304	2.80209	2	842.461	-0.521039	54.2343	0
	High	LLQKFDK	1	1	1	29539111		0	0.004	0.06842	2.63912	2	891.531	0.84676	26.2729	1
	High	GDTIKLPAGT	1	2	2	29539109;29539111		0	0.004	0.1113	2.62925	2	972.537	0.844732	41.1577	1
	High	FNTDYEEIEK	1	1	1	29539111		0	0.004	0.1316	2.5337	2	1287.57	0.126578	41.9616	0
	High	TDYEEIEK	1	1	1	29539111		0	0.004	0.06382	2.33113	2	1026.46	2.08286	33.0321	0
	High	IFENLQN	1	2	2	29539109;29539111		0	0.004	0.08863	2.31332	2	877.441	-0.472621	46.5302	0
	High	AIVIVTVNEGKG	1	2	2	29539109;29539111		0	0.004	0.1139	2.24545	2	1199.7	-0.586174	41.6891	1
	High	DYEEIEK	1	1	1	29539111		0	0.004	0.07168	2.20143	2	925.416	0.73986	32.9161	0
	High	ASSDLNLIGFGINAKNNQRNFLAGEEDNVISQIQRPVK	1	2	2	29539109;29539111		0	0.004	0.06883	1.60942	5	4170.18	1.67246	63.067	2
854243	vicilin type C, partial [Lens culinaris]	29.6728	32.95	1	7	7	10	88	10.3245	9.83252
	A2	Sequence	# PSMs	# Proteins	# Protein Groups	Protein Group Accessions	Modifications	ΔCn	q-Value	PEP	XCorr	Charge	MH+ [Da]	ΔM [ppm]	RT [min]	# Missed Cleavages
	High	RSDQDNPFIFESK	3	1	1	854243		0	0	0.0227	3.61522	3	1582.75	2.11251	46.0644	1
	High	LLQKFDQ	1	1	1	854243		0	0	0.02059	2.93114	2	891.495	1.27221	34.2853	1
	High	SDQDNPFIFES	1	1	1	854243		0	0	0.03271	2.7287	2	1298.55	0.78682	65.9591	0
	High	ILENLQN	1	1	1	854243		0	0	0.03271	2.66548	2	843.457	0.27469	41.8286	0
	High	LLQKFDQHS	2	1	1	854243		0	0	0.0117	2.64219	2	1115.58	-0.677257	29.1848	1
	High	SDQDNPFIFE	1	1	1	854243		0	0	0.006714	2.50494	2	1211.52	-0.32648	67.5439	0
	High	SDQDNPFIFESK	1	1	1	854243		0	0.004	0.06923	2.77441	2	1426.65	-1.7647	53.2418	0
1311002	Chain B, Lentil Lectin Complexed With Sucrose	11.5115	75	3	1	3	3	52	5.73786	6.50732
	A2	Sequence	# PSMs	# Proteins	# Protein Groups	Protein Group Accessions	Modifications	ΔCn	q-Value	PEP	XCorr	Charge	MH+ [Da]	ΔM [ppm]	RT [min]	# Missed Cleavages
	High	VTSYTLNEVVPLKDVVPEWVRIGF	1	2	1	1311002		0	0	0.0001446	4.14611	3	2760.5	0.429235	77.532	2
	High	VTSYTLNEVVPLKDVVPEWVR	1	9	2	14488168;1311002		0	0	0.001272	3.85326	3	2443.32	-1.03484	66.6227	1
	High	IGFSATTGAEFAAHEVHS	1	7	2	14488168;1311002		0	0	0.001327	3.51217	3	1831.86	-1.48526	49.209	0
14488168	lectin, partial [Lens culinaris]	10.2282	26.69	6	1	3	3	251	27.868	5.56689
	A2	Sequence	# PSMs	# Proteins	# Protein Groups	Protein Group Accessions	Modifications	ΔCn	q-Value	PEP	XCorr	Charge	MH+ [Da]	ΔM [ppm]	RT [min]	# Missed Cleavages
	High	VTSYTLNEVVPLKDVVPEWVR	1	9	2	14488168;1311002		0	0	0.001272	3.85326	3	2443.32	-1.03484	66.6227	1
	High	IGFSATTGAEFAAHEVHS	1	7	2	14488168;1311002		0	0	0.001327	3.51217	3	1831.86	-1.48526	49.209	0
	High	TETTSFSITKFSPDQQNLIFQGDGYTTK	1	5	1	14488168		0	0	0.008275	2.8628	4	3154.55	8.5925	55.7242	1
550544852	Chain A, Solution Structure Of Lipid Transfer Protein From Lentil Lens Culinaris	3.31071	11.83	5	1	1	1	93	9.2856	8.67529
	A2	Sequence	# PSMs	# Proteins	# Protein Groups	Protein Group Accessions	Modifications	ΔCn	q-Value	PEP	XCorr	Charge	MH+ [Da]	ΔM [ppm]	RT [min]	# Missed Cleavages
	High	NTNNAAALPGK	1	5	1	550544852		0	0	0.002508	3.31071	2	1070.56	1.07877	24.2452	0
137281	RecName: Full=Movement protein; Short=MP; AltName: Full=Protein 3A	2.59601	6.33	1	1	1	1	300	32.3539	8.80713
	A2	Sequence	# PSMs	# Proteins	# Protein Groups	Protein Group Accessions	Modifications	ΔCn	q-Value	PEP	XCorr	Charge	MH+ [Da]	ΔM [ppm]	RT [min]	# Missed Cleavages
	High	STTINGmAPTVRIDAGSPK	1	1	1	137281	M7(Oxidation)	0	0.007	0.1355	2.59601	4	1931.99	1.14254	15.677	1
410438918	TFL1 protein, partial [Lens culinaris subsp. culinaris]	2.01349	14.63	1	1	1	1	164	18.5775	9.23193
	A2	Sequence	# PSMs	# Proteins	# Protein Groups	Protein Group Accessions	Modifications	ΔCn	q-Value	PEP	XCorr	Charge	MH+ [Da]	ΔM [ppm]	RT [min]	# Missed Cleavages
	High	VEIDGVDmRSFYTLVmTDPDVPGP	1	1	1	410438918	M8(Oxidation); M16(Oxidation)	0	0.004	0.1289	2.01349	3	2685.24	-0.131367	31.8523	1
TOTAL						247	339

## Sheet: GZL96
Accession	Description	Score	Coverage	# Proteins	# Unique Peptides	# Peptides	# PSMs	# AAs	MW [kDa]	calc. pI
29539109	allergen Len c 1.0101, partial [Lens culinaris]	176.895	45.22	1	9	32	48	418	47.7976	5.42725
	A2	Sequence	# PSMs	# Proteins	# Protein Groups	Protein Group Accessions	Modifications	ΔCn	q-Value	PEP	XCorr	Charge	MH+ [Da]	ΔM [ppm]	RT [min]	# Missed Cleavages
	High	NFLAGEEDNVISQIQRPV	8	2	2	29539109;29539111		0	0	0.1639	6.69675	2	2029.03	-0.496864	65.3999	0
	High	AGEEDNVISQIQRPVK	3	2	2	29539109;29539111		0	0	0.2888	5.16801	2	1782.93	-0.436293	43.2219	0
	High	DEEEGQEEETTK	1	1	1	29539109		0	0	0.2358	4.68487	2	1423.57	0.911639	22.7855	0
	High	FFEITPEKNPQLQ	4	2	2	29539109;29539111		0	0	0.1306	4.45929	2	1590.82	-0.0575754	51.3011	1
	High	DADFILVVLSGK	1	2	2	29539109;29539111		0	0	0.2558	4.37206	2	1276.71	-1.74612	78.066	0
	High	FFEITPEKNPQLQDLDI	1	2	2	29539109;29539111		0	0	0.2841	4.32867	2	2047.04	2.16454	66.6508	1
	High	FFEITPEKNPQL	2	2	2	29539109;29539111		0	0	0.2862	4.06645	2	1462.76	-0.572729	54.8551	1
	High	EAAFNTEYEEIEK	1	1	1	29539109		0	0	0.3331	3.91437	2	1572.71	0.0758358	46.9365	0
	High	FFEITPEKNPQ	1	2	2	29539109;29539111		0	0	0.24	3.91079	2	1349.67	0.980278	47.3721	1
	High	FFEITPEKNPQLQDL	1	2	2	29539109;29539111		0	0	0.5137	3.79965	2	1818.93	0.588822	60.421	1
	High	VLLEEQEQKS	1	1	1	29539109		0	0	0.4637	3.73265	2	1202.63	-0.787852	32.0839	1
	High	GDTIKLPAGTIA	1	2	2	29539109;29539111		0	0	0.4137	3.6578	2	1156.66	-0.322783	47.1904	1
	High	NFLAGEEDNV	1	2	2	29539109;29539111		0	0	0.2867	3.58582	2	1107.49	-1.05019	52.1377	0
	High	TVNEGKGDFELVGQR	1	1	1	29539109		0	0	0.325	3.50264	3	1648.83	-0.220682	37.7704	1
	High	AFNTEYEEIEK	1	1	1	29539109		0	0	0.3297	3.4283	2	1372.63	-0.440811	42.821	0
	High	FQTIYENENGHI	2	2	2	29539109;29539111		0	0	0.3342	3.25414	2	1464.68	0.111566	44.6199	0
	High	LANRDDNEDLR	1	2	2	29539109;29539111		0	0	0.3173	3.24083	3	1330.63	-0.00308916	23.653	1
	High	GDTIKLPAGTI	2	2	2	29539109;29539111		0	0	0.3928	3.18245	2	1085.62	-0.559004	48.931	1
	High	FFEITPEKNPQLQD	1	2	2	29539109;29539111		0	0	0.341	3.05644	2	1705.84	-0.39535	52.325	1
	High	KSVSSESEPF	1	2	2	29539109;29539111		0	0	0.4963	3.01869	2	1096.52	0.493974	32.7405	1
	High	GDTIKLPAGT	1	2	2	29539109;29539111		0	0	0.4077	2.89381	2	972.535	-1.35183	40.3403	1
	High	VLLEEQEQK	1	1	1	29539109		0	0	0.5205	2.85262	2	1115.59	-0.0407137	31.6025	0
	High	VLLEEQEQ	1	1	1	29539109		0	0	0.4291	2.80084	2	987.497	-2.39541	40.9662	0
	High	VSREQIEEL	1	2	2	29539109;7688242		0	0	0.3805	2.7665	2	1102.57	-0.360405	40.1877	1
	High	SKIFENL	1	2	2	29539109;29539111		0	0	0.4045	2.72061	2	850.468	1.11794	44.5753	1
	High	EGSLLLPN	1	2	2	29539109;29539111		0	0	0.5228	2.63519	2	842.462	-0.303693	54.075	0
	High	NTEYEEIEK	2	1	1	29539109		0	0	0.3702	2.58867	2	1154.52	0.172022	32.0302	0
	High	GDTIKLPAG	1	2	2	29539109;29539111		0	0	0.4147	2.45745	2	871.488	0.0454614	38.6675	1
	High	LLEEQEQK	1	1	1	29539109		0	0	0.4688	2.43953	2	1016.53	0.315172	25.3985	0
	High	IFENLQN	1	2	2	29539109;29539111		0	0	0.4695	2.32974	2	877.442	0.709905	46.5952	0
	High	SRNPIYSNKFG	1	2	2	29539109;29539111		0	0	0.5286	2.18039	3	1282.66	1.40569	32.4148	2
	High	SRSDQENPF	1	2	2	29539109;29539111		0	0	0.4969	1.78189	2	1079.48	-0.229848	32.9609	1
29539111	allergen Len c 1.0102, partial [Lens culinaris]	166.688	36.63	1	7	29	45	415	47.4383	5.42725
	A2	Sequence	# PSMs	# Proteins	# Protein Groups	Protein Group Accessions	Modifications	ΔCn	q-Value	PEP	XCorr	Charge	MH+ [Da]	ΔM [ppm]	RT [min]	# Missed Cleavages
	High	NFLAGEEDNVISQIQRPV	8	2	2	29539109;29539111		0	0	0.1639	6.69675	2	2029.03	-0.496864	65.3999	0
	High	AGEEDNVISQIQRPVK	3	2	2	29539109;29539111		0	0	0.2888	5.16801	2	1782.93	-0.436293	43.2219	0
	High	EAAFNTDYEEIEK	1	1	1	29539111		0	0	0.1945	4.48728	2	1558.69	0.170873	47.0598	0
	High	FFEITPEKNPQLQ	4	2	2	29539109;29539111		0	0	0.1306	4.45929	2	1590.82	-0.0575754	51.3011	1
	High	DADFILVVLSGK	1	2	2	29539109;29539111		0	0	0.2558	4.37206	2	1276.71	-1.74612	78.066	0
	High	FFEITPEKNPQLQDLDI	1	2	2	29539109;29539111		0	0	0.2841	4.32867	2	2047.04	2.16454	66.6508	1
	High	FFEITPEKNPQL	2	2	2	29539109;29539111		0	0	0.2862	4.06645	2	1462.76	-0.572729	54.8551	1
	High	FFEITPEKNPQ	1	2	2	29539109;29539111		0	0	0.24	3.91079	2	1349.67	0.980278	47.3721	1
	High	AFNTDYEEIEK	1	1	1	29539111		0	0	0.2098	3.82628	2	1358.61	0.471536	43.4554	0
	High	FFEITPEKNPQLQDL	1	2	2	29539109;29539111		0	0	0.5137	3.79965	2	1818.93	0.588822	60.421	1
	High	GDTIKLPAGTIA	1	2	2	29539109;29539111		0	0	0.4137	3.6578	2	1156.66	-0.322783	47.1904	1
	High	NFLAGEEDNV	1	2	2	29539109;29539111		0	0	0.2867	3.58582	2	1107.49	-1.05019	52.1377	0
	High	FQTIYENENGHI	2	2	2	29539109;29539111		0	0	0.3342	3.25414	2	1464.68	0.111566	44.6199	0
	High	FNTDYEEIEK	1	1	1	29539111		0	0	0.3738	3.24483	2	1287.58	2.78115	41.9769	0
	High	LANRDDNEDLR	1	2	2	29539109;29539111		0	0	0.3173	3.24083	3	1330.63	-0.00308916	23.653	1
	High	GDTIKLPAGTI	2	2	2	29539109;29539111		0	0	0.3928	3.18245	2	1085.62	-0.559004	48.931	1
	High	NTDYEEIEK	2	1	1	29539111		0	0	0.3903	3.12149	2	1140.51	-0.339102	32.8183	0
	High	FFEITPEKNPQLQD	1	2	2	29539109;29539111		0	0	0.341	3.05644	2	1705.84	-0.39535	52.325	1
	High	KSVSSESEPF	1	2	2	29539109;29539111		0	0	0.4963	3.01869	2	1096.52	0.493974	32.7405	1
	High	AKLSPGDVF	1	1	1	29539111		0	0	0.2703	3.00814	2	933.504	-0.115105	44.4135	1
	High	GDTIKLPAGT	1	2	2	29539109;29539111		0	0	0.4077	2.89381	2	972.535	-1.35183	40.3403	1
	High	SKIFENL	1	2	2	29539109;29539111		0	0	0.4045	2.72061	2	850.468	1.11794	44.5753	1
	High	TDYEEIEK	1	1	1	29539111		0	0	0.4069	2.71342	2	1026.46	0.299011	32.82	0
	High	EGSLLLPN	1	2	2	29539109;29539111		0	0	0.5228	2.63519	2	842.462	-0.303693	54.075	0
	High	GDTIKLPAG	1	2	2	29539109;29539111		0	0	0.4147	2.45745	2	871.488	0.0454614	38.6675	1
	High	IFENLQN	1	2	2	29539109;29539111		0	0	0.4695	2.32974	2	877.442	0.709905	46.5952	0
	High	DYEEIEK	1	1	1	29539111		0	0	0.5006	2.1919	2	925.415	-0.183501	32.7423	0
	High	SRNPIYSNKFG	1	2	2	29539109;29539111		0	0	0.5286	2.18039	3	1282.66	1.40569	32.4148	2
	High	SRSDQENPF	1	2	2	29539109;29539111		0	0	0.4969	1.78189	2	1079.48	-0.229848	32.9609	1
7688242	convicilin, partial [Lens culinaris]	119.442	34.17	3	31	32	48	518	60.0915	5.70654
	A2	Sequence	# PSMs	# Proteins	# Protein Groups	Protein Group Accessions	Modifications	ΔCn	q-Value	PEP	XCorr	Charge	MH+ [Da]	ΔM [ppm]	RT [min]	# Missed Cleavages
	High	VLLEEQENEPHQ	3	1	1	7688242		0	0	0.2979	4.83084	2	1464.7	0.00648727	37.6232	0
	High	AIVVLLVNEGKGNLELV	1	1	1	7688242		0	0	0.3419	4.45647	2	1780.06	0.793496	68.357	1
	High	VLLEEQENEPH	1	1	1	7688242		0	0	0.1986	4.11723	2	1336.64	-0.73379	37.0827	0
	High	EASLNTKYDTIEK	2	1	1	7688242		0	0	0.3673	3.86033	2	1511.76	1.13401	33.4331	1
	High	KYPQLQDLDLL	2	1	1	7688242		0	0	0.4284	3.85561	2	1345.74	1.36981	63.6651	1
	High	LSPGDVVIIPAGHPVS	1	1	1	7688242		0	0	0.2968	3.84907	2	1557.86	-0.331603	54.1594	0
	High	SDLFENLQNY	1	1	1	7688242		0	0	0.3157	3.77506	2	1242.57	1.8883	67.1381	0
	High	SLNTKYDTIEK	2	1	1	7688242		0	0	0.2442	3.74776	2	1311.68	-0.0828123	29.8607	1
	High	LSPGDVVIIPAGHPV	1	1	1	7688242		0	0	0.4408	3.52598	2	1470.83	-0.816842	55.5718	0
	High	SDLFENLQN	1	1	1	7688242		0	0	0.4775	3.44613	2	1079.5	0.671543	57.4388	0
	High	YQHEGKEEETSSESQER	2	3	1	7688242		0	0	0.3367	3.35816	4	2052.87	-0.830091	18.71	1
	High	RPSHGKEEDEEEKEQK	5	3	1	7688242		0	0	0.234	3.35323	4	1954.91	-0.689095	14.1609	2
	High	QHEGKEEETSSESQER	2	3	1	7688242		0	0	0.5202	3.16324	3	1889.81	0.0883546	14.8683	1
	High	KYPQLQDLDLLV	1	1	1	7688242		0	0	0.5318	3.09676	2	1444.81	4.02205	68.4184	1
	High	HEGKEEETSSESQER	4	3	1	7688242		0	0	0.47	3.01985	3	1761.75	0.779863	15.0559	1
	High	LVNPDDEEDLR	1	1	1	7688242		0	0	0.3761	2.95372	2	1314.62	-0.491819	38.3385	0
	High	SDLFENLQ	1	1	1	7688242		0	0	0.5089	2.89017	2	965.457	-0.996179	59.3761	0
	High	YQHEGKEEETSSE	1	3	1	7688242		0	0	0.4754	2.85956	3	1552.64	-0.567506	17.3527	1
	High	KSLPSEFEPF	2	1	1	7688242		0	0	0.2688	2.85428	2	1180.59	-0.0802947	54.0164	1
	High	VSREQIEEL	1	2	2	29539109;7688242		0	0	0.3805	2.7665	2	1102.57	-0.360405	40.1877	1
	High	SLPSEFEPF	2	1	1	7688242		0	0	0.4939	2.73309	2	1052.49	-0.786628	66.9234	0
	High	YQHEGKEEETSSESQE	1	3	1	7688242		0	0	0.2946	2.72206	3	1896.77	0.00163765	20.2315	1
	High	VVEEEEGEW	1	2	1	7688242		0	0	0.4343	2.70363	2	1105.47	-0.367377	47.6243	0
	High	FFEVTPEK	1	1	1	7688242		0	0	0.5342	2.59591	2	996.506	2.00959	41.8619	0
	High	SDLFENL	1	1	1	7688242		0	0	0.4354	2.59177	2	837.4	1.09455	64.3807	0
	High	VNPDDEEDLR	1	1	1	7688242		0	0	0.2819	2.56551	2	1201.53	0.447516	32.5354	0
	High	NNEVQRY	1	1	1	7688242		0	0	0.489	2.41307	2	922.437	-0.474658	22.2279	1
	High	FEVTPEK	1	1	1	7688242		0	0	0.511	2.28361	2	849.437	2.42889	30.609	0
	High	RSDLFENL	1	1	1	7688242		0	0	0.5066	2.25802	2	993.5	0.139274	51.8857	1
	High	ERNNEVQRY	1	1	1	7688242		0	0	0.4472	2.24828	3	1207.58	0.904604	19.7223	2
	High	EQSPGQWRPSHGKEEDEEEKEQK	1	3	1	7688242		0	0	0.3029	2.05817	4	2767.25	-1.4179	25.1911	2
	High	EQSPGQWRPSHGKEEDEEEKEQ	1	3	1	7688242		0	0	0.4396	1.59421	4	2639.16	0.825691	27.1245	2
854243	vicilin type C, partial [Lens culinaris]	15.5301	14.77	1	3	3	5	88	10.3245	9.83252
	A2	Sequence	# PSMs	# Proteins	# Protein Groups	Protein Group Accessions	Modifications	ΔCn	q-Value	PEP	XCorr	Charge	MH+ [Da]	ΔM [ppm]	RT [min]	# Missed Cleavages
	High	SDQDNPFIFESK	1	1	1	854243		0	0	0.3143	4.0663	2	1426.65	-0.652364	53.3417	0
	High	RSDQDNPFIFESK	1	1	1	854243		0	0	0.3307	3.89385	2	1582.75	-0.385572	46.0486	1
	High	SDQDNPFIFE	3	1	1	854243		0	0	0.4491	2.88148	2	1211.52	-0.0242061	68.2573	0
122249723	RecName: Full=Non-specific lipid-transfer protein 6; Short=LTP6; Flags: Precursor	7.1768	42.37	5	3	3	4	118	11.8769	8.48486
	A2	Sequence	# PSMs	# Proteins	# Protein Groups	Protein Group Accessions	Modifications	ΔCn	q-Value	PEP	XCorr	Charge	MH+ [Da]	ΔM [ppm]	RT [min]	# Missed Cleavages
	High	LNTNNAAALPGK	1	5	1	122249723		0	0	0.3391	3.59043	2	1183.64	0.490846	31.0239	0
	High	NTNNAAALPGK	1	5	1	122249723		0	0	0.3167	3.58637	2	1070.56	-0.175498	24.0089	0
	High	GMKLAcVVLVMcmVVIAPMAEGAIScGAVTSDLSPcLT	2	1	1	122249723	C6(Carbamidomethyl); C12(Carbamidomethyl); M13(Oxidation); C26(Carbamidomethyl); C36(Carbamidomethyl)	0	0	0.0946	1.4515	10	4027.95	5.48459	97.2377	1
26800840	lectin [Lens culinaris]	3.31874	3.27	2	1	1	1	275	30.2612	5.59229
	A2	Sequence	# PSMs	# Proteins	# Protein Groups	Protein Group Accessions	Modifications	ΔCn	q-Value	PEP	XCorr	Charge	MH+ [Da]	ΔM [ppm]	RT [min]	# Missed Cleavages
	High	NLIFQGDGY	1	2	1	26800840		0	0	0.2538	3.31874	2	1026.49	-0.890923	61.0526	0
545690172	ribosomal protein L14 [Lens culinaris]	2.1098	6.56	1	1	1	1	122	13.6175	9.99365
	A2	Sequence	# PSMs	# Proteins	# Protein Groups	Protein Group Accessions	Modifications	ΔCn	q-Value	PEP	XCorr	Charge	MH+ [Da]	ΔM [ppm]	RT [min]	# Missed Cleavages
	High	IDKEGNPK	1	1	1	545690172		0	0	0.5224	2.1098	2	900.479	0.058812	24.0069	1
TOTAL						101	152

## Sheet: BL0
Accession	Description	Score	Coverage	# Proteins	# Unique Peptides	# Peptides	# PSMs	# AAs	MW [kDa]	calc. pI
29539109	allergen Len c 1.0101, partial [Lens culinaris]	351.284	73.68	1	27	73	101	418	47.7976	5.42725
	A2	Sequence	# PSMs	# Proteins	# Protein Groups	Protein Group Accessions	Modifications	ΔCn	q-Value	PEP	XCorr	Charge	MH+ [Da]	ΔM [ppm]	RT [min]	# Missed Cleavages
	High	AFNTEYEEIEKVLLEEQEQK	1	1	1	29539109		0	0	3.593e-09	6.90327	3	2469.21	1.10378	64.5964	1
	High	NFLAGEEDNVISQIQRPV	4	2	2	29539109;29539111		0	0	1.107e-08	6.08208	2	2029.03	-1.57978	65.2192	0
	High	NILEAAFNTEYEEIEK	2	1	1	29539109		0	0	0.0001344	6.01879	2	1912.91	-1.41082	68.1229	0
	High	SNRFQTIYENENGHI	3	2	2	29539109;29539111		0	0	0.0002638	5.45848	2	1821.85	0.193726	42.2792	1
	High	SGFSKNILEAAFNTEYEEIEK	2	1	1	29539109		0	0	0.0004436	5.18121	3	2419.17	0.258798	67.708	1
	High	NFLAGEEDNVISQIQRPVKE	2	2	2	29539109;29539111		0	0	0.0004479	4.92985	2	2286.18	3.03111	58.9421	1
	High	DEEEGQEEETTKQVQR	2	1	1	29539109		0	0	8.052e-07	4.91515	2	1934.86	1.6394	27.6643	1
	High	AIVIVTVNEGKGDFELVGQRNENQQEQ	1	1	1	29539109		0	0	2.843e-08	4.76587	3	3014.51	-2.87305	53.5606	2
	High	EVDRLLTNQKQSH	2	2	2	29539109;29539111		0	0	0.001114	4.76223	3	1567.82	-0.928938	25.3871	2
	High	SNRFQTIYENENGHIR	2	2	2	29539109;29539111		0	0	8.716e-05	4.53846	3	1977.95	-0.808098	37.1109	1
	High	GDFELVGQRNENQQEQ	1	1	1	29539109		0	0	0.03148	4.53535	2	1890.86	0.824614	41.8038	1
	High	NFLAGEEDNVISQ	1	2	2	29539109;29539111		0	0	0.0002679	4.53029	2	1435.67	-0.128091	57.1146	0
	High	LLSGTQNQPSFLSGFSK	1	1	1	29539109		0	0	6.482e-07	4.40536	2	1810.93	0.773497	56.7086	0
	High	FFEITPEKNPQLQDL	1	2	2	29539109;29539111		0	0	0.01381	4.37437	2	1818.93	-0.1494	60.3456	1
	High	VLLEEQEQKSQH	2	1	1	29539109		0	0	0.0001268	4.34803	2	1467.74	-0.352629	27.7256	1
	High	FFEITPEKNPQLQDLD	1	2	2	29539109;29539111		0	0	0.001789	4.32479	2	1933.95	-1.32555	59.1117	1
	High	EAAFNTEYEEIEK	1	1	1	29539109		0	0	2.515e-05	4.29339	2	1572.71	-0.157018	46.8247	0
	High	TVNEGKGDFELVGQR	1	1	1	29539109		0	0	0.0001198	4.23376	3	1648.83	-1.3312	37.9311	1
	High	FFEITPEKNPQLQDLDIF	1	2	2	29539109;29539111		0	0	0.02648	4.17659	2	2194.11	1.76928	73.4459	1
	High	FFEITPEKNPQLQ	2	2	2	29539109;29539111		0	0	3.291e-06	4.14905	2	1590.82	2.55139	51.5372	1
	High	SVSSESEPFNLRS	1	2	2	29539109;29539111		0	0	2.857e-05	4.07316	2	1438.68	2.06035	43.1899	1
	High	NQKQSHFANAQPLQIE	2	2	2	29539109;29539111		0	0	0.001922	4.07261	2	1852.93	0.263524	37.0754	1
	High	KSVSSESEPFNLRS	1	2	2	29539109;29539111		0	0	2.359e-05	4.0633	2	1566.78	1.19115	35.8736	2
	High	EAAFNTEYEEIEKVLLEEQEQK	2	1	1	29539109		0	0	0.001399	4.03282	3	2669.28	-0.696912	67.16	1
	High	ARLSPGDVLVIPAGHPV	2	1	1	29539109		0	0	0.0002597	3.94062	3	1697.97	-0.784657	50.5419	1
	High	ARLSPGDVLVIPAGHPVA	2	1	1	29539109		0	0	0.001626	3.90046	2	1769.01	-0.16501	50.2835	1
	High	RSDQENPFIFKSNR	1	2	2	29539109;29539111		0	0	1.26e-07	3.8983	3	1737.87	-0.624632	36.7007	2
	High	FFEITPEKNPQ	1	2	2	29539109;29539111		0	0	4.92e-05	3.87973	2	1349.67	0.347169	46.9091	1
	High	IFENLQNYRLLE	1	2	2	29539109;29539111		0	0	0.001077	3.86876	2	1551.82	1.30802	62.2386	1
	High	KSVSSESEPFNLR	2	2	2	29539109;29539111		0	0	0.00652	3.82696	2	1479.75	0.880886	35.8831	1
	High	EQIEELSKNA	2	1	1	29539109		0	0	0.0215	3.81384	2	1160.58	-0.225869	35.6769	1
	High	VLLEEQEQKS	1	1	1	29539109		0	0	0.0006984	3.78435	2	1202.62	-1.39687	32.0525	1
	High	LSPGDVLVIPAGHPV	2	1	1	29539109		0	0	0.01537	3.70753	2	1470.83	-1.72978	59.4882	0
	High	RSDQENPFIFK	2	2	2	29539109;29539111		0	0	1.679e-05	3.65639	3	1380.69	0.424798	43.6653	1
	High	LSPGDVLVIPAGHPVA	3	1	1	29539109		0	0	0.001003	3.64847	2	1541.87	-0.231906	57.7056	0
	High	AFNTEYEEIEK	2	1	1	29539109		0	0	0.007362	3.55925	2	1372.63	-0.885471	42.7938	0
	High	NFLAGEEDNV	1	2	2	29539109;29539111		0	0	0.0001419	3.53081	2	1107.5	0.0520335	52.3673	0
	High	KSVSSESEPFNL	1	2	2	29539109;29539111		0	0	0.009106	3.43826	2	1323.64	-1.28622	45.8137	1
	High	FQTIYENENGHI	2	2	2	29539109;29539111		0	0	0.001079	3.40645	2	1464.68	0.861652	44.3244	0
	High	SKNILEAAFNTEYEEIEK	1	1	1	29539109		0	0	0.001444	3.33446	3	2128.04	-1.00973	61.9112	1
	High	KSNRFQTIYENENGHIR	1	2	2	29539109;29539111		0	0	1.607e-07	3.22255	4	2106.05	0.307296	35.0157	2
	High	AGEEDNVISQIQRPVKELAFPGSSR	1	2	2	29539109;29539111		0	0	0.009557	3.22055	4	2727.4	-1.44053	57.3148	1
	High	SRNPIYSNKFG	1	2	2	29539109;29539111		0	0	0.004376	3.22038	2	1282.65	-1.36755	32.2277	2
	High	EITPEKNPQLQDLDIFVNSVEIK	1	2	2	29539109;29539111		0	0	0.002274	3.18015	3	2669.4	0.294681	67.9891	1
	High	EVDRLLTNQ	1	2	2	29539109;29539111		0	0	0.02369	3.16019	2	1087.57	-1.34225	37.8012	1
	High	KSVSSESEPF	1	2	2	29539109;29539111		0	0	0.01741	3.11586	2	1096.52	1.16193	32.7006	1
	High	SKIFENLQ	1	2	2	29539109;29539111		0	0	0.02702	2.96612	2	978.525	-0.885551	40.6606	1
	High	VLLEEQEQ	1	1	1	29539109		0	0	0.007073	2.91669	2	987.5	0.447755	40.9235	0
	High	LLEEQEQK	1	1	1	29539109		0	0	0.004884	2.89245	2	1016.53	0.255129	25.2048	0
	High	VSREQIEEL	1	2	2	29539109;7688242		0	0	0.014	2.87087	2	1102.57	-1.68898	40.1026	1
	High	SRNPIYSNKFGK	1	2	2	29539109;29539111		0	0	0.007276	2.85872	3	1410.75	0.781015	26.3896	2
	High	NFLAGEEDNVISQIQRPVKELA	1	2	2	29539109;29539111		0	0	0.000409	2.85701	3	2470.29	-0.0558825	63.7145	1
	High	VLDLAIPVNRPGQLQS	1	1	1	29539109		0	0	0.00378	2.83406	2	1719.97	-0.859791	55.3049	0
	High	NEGKGDFELVGQR	1	1	1	29539109		0	0	0.000149	2.7275	3	1448.72	2.5582	35.9337	1
	High	NFLAGEEDNVISQIQRPVKEL	1	2	2	29539109;29539111		0	0	0.0009317	2.71279	3	2399.26	0.353918	64.3125	1
	High	NPIYSNKFG	1	2	2	29539109;29539111		0	0	0.01372	2.69437	2	1039.52	0.633564	37.995	1
	High	EGSLLLPN	1	2	2	29539109;29539111		0	0	0.001561	2.54033	2	842.462	0.348344	53.4082	0
	High	GDTIKLPAG	2	2	2	29539109;29539111		0	0	0.02869	2.53572	2	871.489	0.395639	38.4941	1
	High	NTEYEEIEK	1	1	1	29539109		0	0	0.004246	2.25356	2	1154.52	0.172022	31.9633	0
	High	NLERGDTIK	1	2	2	29539109;29539111		0	0	0.007381	2.18344	2	1045.56	0.0640821	21.388	1
	High	VLDLAIPVNRPGQ	1	1	1	29539109		0	0	0.0001162	2.16187	2	1391.8	1.12827	52.707	0
	High	SDQENPF	1	2	2	29539109;29539111		0	0	0.01043	2.12504	2	836.345	3.17197	43.0129	0
	High	VSREQIEELSKNAK	2	1	1	29539109		0	0	0.0001604	1.93925	4	1630.88	0.402434	33.9596	2
	High	DEEEGQEEETTKQVQRYR	1	1	1	29539109		0	0	0.001631	1.85244	3	2254.02	0.313156	32.999	2
	High	NNQRNFLAGEEDNVISQIQRPV	1	2	2	29539109;29539111		0	0.004	0.06015	3.59854	3	2541.29	2.42593	57.6462	1
	High	GDTIKLPAGT	2	2	2	29539109;29539111		0	0.004	0.06237	2.7049	2	972.536	-0.410443	39.6016	1
	High	VLDLAIPVNRPGQLQ	1	1	1	29539109		0	0.004	0.0528	2.69342	2	1632.94	-0.278441	56.2171	0
	High	SNRFQTIYE	1	2	2	29539109;29539111		0	0.004	0.04216	2.16144	2	1157.56	-1.7495	40.0825	1
	High	SDQENPFIFKSNRFQTIYENENGHI	1	2	2	29539109;29539111		0	0.004	0.03783	1.86138	4	3027.43	2.82157	56.7181	2
	High	NFLAGEEDNVISQIQRPVKELAFPGSS	1	2	2	29539109;29539111		0	0.008	0.09	3.6819	3	2945.5	-0.687171	70.0586	1
	High	GDTIKLPAGTIA	1	2	2	29539109;29539111		0	0.008	0.08788	3.14449	2	1156.66	-0.428321	46.9897	1
	High	SVSSESEPFNLR	1	2	2	29539109;29539111		0	0.008	0.07053	2.87781	2	1351.65	2.86039	43.123	0
	High	SVSSESEPFNL	1	2	2	29539109;29539111		0	0.008	0.07384	2.31106	2	1195.55	-0.607781	57.1208	0
7688242	convicilin, partial [Lens culinaris]	351.225	50.77	3	58	59	109	518	60.0915	5.70654
	A2	Sequence	# PSMs	# Proteins	# Protein Groups	Protein Group Accessions	Modifications	ΔCn	q-Value	PEP	XCorr	Charge	MH+ [Da]	ΔM [ppm]	RT [min]	# Missed Cleavages
	High	RPSHGKEEDEEEKEQK	5	3	1	7688242		0	0	1.021e-06	6.46202	3	1954.91	0.629085	8.37333	2
	High	KEDEEKVVEEEEGEW	3	2	1	7688242		0	0	0.000593	5.97881	2	1863.82	2.68349	46.9662	2
	High	EQSPGQWRPSHGKEEDEEEKEQ	6	3	1	7688242		0	0	5.664e-09	5.77213	3	2639.16	-0.0480293	27.3134	2
	High	SVLEASLNTKYDTIEKVLLEEQENEPH	4	1	1	7688242		0	0	9.823e-07	5.73529	3	3128.58	4.19743	64.6256	2
	High	ASSNLNLLGFGINAENNER	2	1	1	7688242		0	0	4.837e-06	5.69196	2	2033.01	1.28899	60.7283	0
	High	EQSPGQWRPSHGKEEDEEEKE	3	3	1	7688242		0	0	0.0001289	5.64013	3	2511.1	-0.299016	26.7733	2
	High	KEDEEKVVEEEEGE	1	2	1	7688242		0	0	0.001244	5.55853	2	1677.74	1.80166	32.8206	2
	High	RYQHEGKEEETSSESQER	2	3	1	7688242		0	0	1.405e-05	5.52093	3	2208.98	1.452	17.6568	2
	High	SVLEASLNTKYDTIEKVLLEEQENEPHQ	2	1	1	7688242		0	0	0.0005903	5.50073	3	3256.62	-0.498917	63.8721	2
	High	FFEVTPEKKYPQLQD	3	1	1	7688242		0	0	0.0002448	5.39147	2	1868.95	1.93665	47.1266	2
	High	SVLEASLNTKYDTIEK	4	1	1	7688242		0	0	0.000606	5.32712	2	1810.94	0.165557	45.2319	1
	High	SNKFLTLFENENGHI	2	1	1	7688242		0	0	0.03154	5.04492	3	1762.87	-0.964677	57.5406	1
	High	EASLNTKYDTIEK	1	1	1	7688242		0	0	5.582e-06	4.90067	2	1511.76	-0.642432	33.4657	1
	High	VLLEEQENEPHQ	2	1	1	7688242		0	0	0.009211	4.69223	2	1464.7	-0.243538	37.7108	0
	High	NLLGFGINAENNER	1	1	1	7688242		0	0	1.089e-07	4.43446	2	1560.78	-0.804181	54.4018	0
	High	VVEEEEGEWRGSQ	1	2	1	7688242		0	0	0.006257	4.37524	2	1533.68	-1.58083	37.1192	1
	High	YQHEGKEEETSSESQER	3	3	1	7688242		0	0	0.02622	4.35791	3	2052.88	1.22794	18.9648	1
	High	EQSPGQWRPSHGKEEDEEEKEQK	2	3	1	7688242		0	0	4.294e-05	4.30693	3	2767.25	-0.795464	24.5128	2
	High	HEGKEEETSSESQER	2	3	1	7688242		0	0	5.983e-05	3.91479	3	1761.75	0.98773	13.7354	1
	High	QHEGKEEETSSESQER	3	3	1	7688242		0	0	0.003496	3.87609	3	1889.81	0.282136	14.308	1
	High	YQHEGKEEETSSE	3	3	1	7688242		0	0	0.0003172	3.82134	2	1552.64	1.0922	17.6665	1
	High	EQSPGQWRPSHGKEEDEEE	1	3	1	7688242		0	0	4.262e-05	3.75645	3	2253.96	-1.0657	28.4753	1
	High	DFVISLNRPGK	1	1	1	7688242		0	0	0.006847	3.73071	2	1245.69	-0.250104	46.2339	0
	High	QWRPSHGKEEDEEEKEQK	1	3	1	7688242		0	0	0.0008988	3.71912	4	2269.04	-3.26622	20.8105	2
	High	FLTLFENENGHI	1	1	1	7688242		0	0	0.002064	3.65911	2	1433.71	-0.53254	61.0865	0
	High	VLLEEQENEPH	2	1	1	7688242		0	0	0.0002483	3.65878	2	1336.64	-1.19042	37.2147	0
	High	SLNTKYDTIEK	2	1	1	7688242		0	0	0.0003733	3.60233	2	1311.68	0.382508	29.7588	1
	High	LSPGDVVIIPAGHPV	8	1	1	7688242		0	0	0.00312	3.54355	2	1470.83	0.0960938	76.1496	0
	High	SDLFENLQN	1	1	1	7688242		0	0	0.003733	3.53423	2	1079.5	-0.45926	57.4636	0
	High	LSPGDVVIIPAGHPVS	1	1	1	7688242		0	0	3.203e-06	3.53272	2	1557.87	1.94076	53.7991	0
	High	YLVNPDDEEDLR	1	1	1	7688242		0	0	1.063e-05	3.29717	2	1477.68	-1.48813	46.164	0
	High	NNEVQRYEA	1	1	1	7688242		0	0	0.007012	3.10941	2	1122.52	-0.723498	28.0451	1
	High	SQNPKYSNKFGK	1	1	1	7688242		0	0	0.001233	3.08589	3	1397.72	1.06732	18.9471	2
	High	SDLFENLQ	2	1	1	7688242		0	0	0.0158	3.08296	2	965.457	-0.616865	59.3785	0
	High	LVNPDDEEDLR	1	1	1	7688242		0	0	0.000237	3.05311	2	1314.62	0.158175	38.2948	0
	High	KSLPSEFEPF	2	1	1	7688242		0	0	2.465e-05	3.04139	2	1180.59	0.540092	53.8304	1
	High	VSREQIEEL	1	2	2	29539109;7688242		0	0	0.014	2.87087	2	1102.57	-1.68898	40.1026	1
	High	SLPSEFEPFN	2	1	1	7688242		0	0	0.02278	2.69656	2	1166.54	0.265283	62.8223	0
	High	NTKYDTIEK	1	1	1	7688242		0	0	0.002048	2.64254	2	1111.56	-2.3939	21.7891	1
	High	RNPFLFKSNK	1	3	1	7688242		0	0	0.01468	2.59882	3	1250.7	0.319048	29.6969	2
	High	VNPDDEEDLR	1	1	1	7688242		0	0	0.0004182	2.56192	2	1201.53	0.955492	32.4613	0
	High	YQHEGKEEETSSESQE	1	3	1	7688242		0	0	0.003743	2.54136	3	1896.77	-0.67411	19.6941	1
	High	SLPSEFEPF	2	1	1	7688242		0	0	0.02951	2.4903	2	1052.5	2.11292	13.0935	0
	High	FFEVTPEK	1	1	1	7688242		0	0	0.01618	2.48555	2	996.503	-0.379128	41.8992	0
	High	HAIVKVSREQIEELR	2	1	1	7688242		0	0	0.000166	2.34837	4	1807.02	0.559294	38.7697	2
	High	HAIVKVSREQIEEL	1	1	1	7688242		0	0	0.004127	2.05895	3	1650.92	1.05473	41.2682	2
	High	LVNPDDEEDLRVVDFVISLNRPGK	1	1	1	7688242		0	0	0.000251	1.96494	4	2739.43	0.878001	68.8982	1
	High	EQSPGQWRPSHGKEED	1	3	1	7688242		0	0	0.0251	1.77767	4	1866.84	-0.807563	25.5219	1
	High	EQSPGQWRPSHGKEE	1	3	1	7688242		0	0	0.02702	1.54532	4	1751.81	1.8413	24.3032	1
	High	EQSPGQWRPSHGKEEDE	1	3	1	7688242		0	0	0.02453	1.12281	4	1995.88	0.0410179	26.8949	1
	High	EQSPGQWRPSHG	1	3	1	7688242		0	0.004	0.05893	3.23038	2	1365.63	0.50032	27.7915	0
	High	LSPGDVVIIPA	1	1	1	7688242		0	0.004	0.06178	3.06128	2	1080.63	3.66214	63.5213	0
	High	VNEGKGNLELVGFKNEQQER	1	1	1	7688242		0	0.004	0.06187	2.90804	4	2288.16	-0.673716	37.3788	2
	High	SDLFENL	1	1	1	7688242		0	0.004	0.06394	2.7957	2	837.4	1.82341	64.3085	0
	High	EQSPGQWRPS	3	3	1	7688242		0	0.004	0.05111	2.71247	2	1171.55	0.424093	34.3725	0
	High	VVEEEEGEW	1	2	1	7688242		0	0.004	0.06573	2.3739	2	1105.47	-1.69247	47.6265	0
	High	EEETSSESQERRNPFL	1	3	1	7688242		0	0.004	0.06709	2.2037	3	1937.89	1.93094	38.2564	2
	High	EQSPGQWRPSHGKEEDEEEK	1	3	1	7688242		0	0.004	0.04359	0.642212	5	2382.06	-0.545364	25.5625	1
	High	SLPSEFEPFNLR	1	1	1	7688242		0	0.008	0.0691	2.33099	2	1435.72	-0.556171	60.3558	0
29539111	allergen Len c 1.0102, partial [Lens culinaris]	315.993	58.8	1	20	64	87	415	47.4383	5.42725
	A2	Sequence	# PSMs	# Proteins	# Protein Groups	Protein Group Accessions	Modifications	ΔCn	q-Value	PEP	XCorr	Charge	MH+ [Da]	ΔM [ppm]	RT [min]	# Missed Cleavages
	High	DDEEEQEEETSTQVQR	4	1	1	29539111		0	0	3.481e-08	6.79465	2	1951.8	0.106157	34.0619	0
	High	NFLAGEEDNVISQIQRPV	4	2	2	29539109;29539111		0	0	1.107e-08	6.08208	2	2029.03	-1.57978	65.2192	0
	High	NDDEEEQEEETSTQVQR	1	1	1	29539111		0	0	2.471e-08	5.77975	2	2065.85	2.77809	32.8275	0
	High	SILEAAFNTDYEEIEKV	2	1	1	29539111		0	0	1.007e-08	5.77512	2	1970.96	-1.49308	69.8489	1
	High	SNRFQTIYENENGHI	3	2	2	29539109;29539111		0	0	0.0002638	5.45848	2	1821.85	0.193726	42.2792	1
	High	SILEAAFNTDYEEIEK	1	1	1	29539111		0	0	0.0009822	5.13311	2	1871.89	1.91653	63.7021	0
	High	NFLAGEEDNVISQIQRPVKE	2	2	2	29539109;29539111		0	0	0.0004479	4.92985	2	2286.18	3.03111	58.9421	1
	High	AKLSPGDVFVVPAGHPVA	2	1	1	29539111		0	0	2.025e-06	4.81634	2	1760.97	2.03794	49.2352	1
	High	EAAFNTDYEEIEK	1	1	1	29539111		0	0	0.01166	4.80192	2	1558.69	0.875715	46.9186	0
	High	EVDRLLTNQKQSH	2	2	2	29539109;29539111		0	0	0.001114	4.76223	3	1567.82	-0.928938	25.3871	2
	High	SNRFQTIYENENGHIR	2	2	2	29539109;29539111		0	0	8.716e-05	4.53846	3	1977.95	-0.808098	37.1109	1
	High	NFLAGEEDNVISQ	1	2	2	29539109;29539111		0	0	0.0002679	4.53029	2	1435.67	-0.128091	57.1146	0
	High	EENDDEEEQEEETSTQ	2	1	1	29539111		0	0	0.01243	4.47331	2	1940.7	1.37219	33.0938	0
	High	FFEITPEKNPQLQDL	1	2	2	29539109;29539111		0	0	0.01381	4.37437	2	1818.93	-0.1494	60.3456	1
	High	FFEITPEKNPQLQDLD	1	2	2	29539109;29539111		0	0	0.001789	4.32479	2	1933.95	-1.32555	59.1117	1
	High	LSPGDVFVVPAGHPVA	2	1	1	29539111		0	0	2.74e-05	4.22268	2	1561.84	-0.353244	57.4557	0
	High	FFEITPEKNPQLQDLDIF	1	2	2	29539109;29539111		0	0	0.02648	4.17659	2	2194.11	1.76928	73.4459	1
	High	FFEITPEKNPQLQ	2	2	2	29539109;29539111		0	0	3.291e-06	4.14905	2	1590.82	2.55139	51.5372	1
	High	SVSSESEPFNLRS	1	2	2	29539109;29539111		0	0	2.857e-05	4.07316	2	1438.68	2.06035	43.1899	1
	High	NQKQSHFANAQPLQIE	2	2	2	29539109;29539111		0	0	0.001922	4.07261	2	1852.93	0.263524	37.0754	1
	High	KSVSSESEPFNLRS	1	2	2	29539109;29539111		0	0	2.359e-05	4.0633	2	1566.78	1.19115	35.8736	2
	High	RSDQENPFIFKSNR	1	2	2	29539109;29539111		0	0	1.26e-07	3.8983	3	1737.87	-0.624632	36.7007	2
	High	FFEITPEKNPQ	1	2	2	29539109;29539111		0	0	4.92e-05	3.87973	2	1349.67	0.347169	46.9091	1
	High	IFENLQNYRLLE	1	2	2	29539109;29539111		0	0	0.001077	3.86876	2	1551.82	1.30802	62.2386	1
	High	AFNTDYEEIEK	1	1	1	29539111		0	0	0.0002073	3.84148	2	1358.61	2.08882	43.4923	0
	High	KSVSSESEPFNLR	2	2	2	29539109;29539111		0	0	0.00652	3.82696	2	1479.75	0.880886	35.8831	1
	High	RSDQENPFIFK	2	2	2	29539109;29539111		0	0	1.679e-05	3.65639	3	1380.69	0.424798	43.6653	1
	High	NFLAGEEDNV	1	2	2	29539109;29539111		0	0	0.0001419	3.53081	2	1107.5	0.0520335	52.3673	0
	High	KSVSSESEPFNL	1	2	2	29539109;29539111		0	0	0.009106	3.43826	2	1323.64	-1.28622	45.8137	1
	High	FQTIYENENGHI	2	2	2	29539109;29539111		0	0	0.001079	3.40645	2	1464.68	0.861652	44.3244	0
	High	LSPGDVFVVPAGHPV	2	1	1	29539111		0	0	2.104e-06	3.36753	2	1490.8	-0.854244	57.8377	0
	High	AAFNTDYEEIEK	1	1	1	29539111		0	0	0.003151	3.30145	2	1429.65	1.29452	45.1264	0
	High	KSNRFQTIYENENGHIR	1	2	2	29539109;29539111		0	0	1.607e-07	3.22255	4	2106.05	0.307296	35.0157	2
	High	AGEEDNVISQIQRPVKELAFPGSSR	1	2	2	29539109;29539111		0	0	0.009557	3.22055	4	2727.4	-1.44053	57.3148	1
	High	SRNPIYSNKFG	1	2	2	29539109;29539111		0	0	0.004376	3.22038	2	1282.65	-1.36755	32.2277	2
	High	FNTDYEEIEK	1	1	1	29539111		0	0	0.001091	3.21102	2	1287.57	-0.537067	42.0025	0
	High	EITPEKNPQLQDLDIFVNSVEIK	1	2	2	29539109;29539111		0	0	0.002274	3.18015	3	2669.4	0.294681	67.9891	1
	High	EVDRLLTNQ	1	2	2	29539109;29539111		0	0	0.02369	3.16019	2	1087.57	-1.34225	37.8012	1
	High	KSVSSESEPF	1	2	2	29539109;29539111		0	0	0.01741	3.11586	2	1096.52	1.16193	32.7006	1
	High	SKIFENLQ	1	2	2	29539109;29539111		0	0	0.02702	2.96612	2	978.525	-0.885551	40.6606	1
	High	NTDYEEIEK	1	1	1	29539111		0	0	0.01022	2.90817	2	1140.51	0.0890247	32.781	0
	High	SRNPIYSNKFGK	1	2	2	29539109;29539111		0	0	0.007276	2.85872	3	1410.75	0.781015	26.3896	2
	High	NFLAGEEDNVISQIQRPVKELA	1	2	2	29539109;29539111		0	0	0.000409	2.85701	3	2470.29	-0.0558825	63.7145	1
	High	NFLAGEEDNVISQIQRPVKEL	1	2	2	29539109;29539111		0	0	0.0009317	2.71279	3	2399.26	0.353918	64.3125	1
	High	NPIYSNKFG	1	2	2	29539109;29539111		0	0	0.01372	2.69437	2	1039.52	0.633564	37.995	1
	High	EGSLLLPN	1	2	2	29539109;29539111		0	0	0.001561	2.54033	2	842.462	0.348344	53.4082	0
	High	GDTIKLPAG	2	2	2	29539109;29539111		0	0	0.02869	2.53572	2	871.489	0.395639	38.4941	1
	High	LLQKFDK	1	1	1	29539111		0	0	0.01831	2.31355	2	891.531	0.983682	26.3507	1
	High	TDYEEIEK	1	1	1	29539111		0	0	0.0104	2.18785	2	1026.46	1.2504	32.8462	0
	High	NLERGDTIK	1	2	2	29539109;29539111		0	0	0.007381	2.18344	2	1045.56	0.0640821	21.388	1
	High	SDQENPF	1	2	2	29539109;29539111		0	0	0.01043	2.12504	2	836.345	3.17197	43.0129	0
	High	DDEEEQEEETSTQVQRYRAK	1	1	1	29539111		0	0	0.006664	1.95007	4	2470.1	1.39873	36.5107	2
	High	NNQRNFLAGEEDNVISQIQRPV	1	2	2	29539109;29539111		0	0.004	0.06015	3.59854	3	2541.29	2.42593	57.6462	1
	High	AKLSPGDVFVVPAGHPV	1	1	1	29539111		0	0.004	0.03584	3.55077	3	1689.93	0.424446	49.5662	1
	High	EQIKELSKNA	1	1	1	29539111		0	0.004	0.03977	3.46078	2	1159.63	0.614495	24.7121	2
	High	EQIKELSKNAK	1	1	1	29539111		0	0.004	0.03901	3.06065	3	1287.73	-0.0963947	19.2448	2
	High	GDTIKLPAGT	2	2	2	29539109;29539111		0	0.004	0.06237	2.7049	2	972.536	-0.410443	39.6016	1
	High	SNRFQTIYE	1	2	2	29539109;29539111		0	0.004	0.04216	2.16144	2	1157.56	-1.7495	40.0825	1
	High	SDQENPFIFKSNRFQTIYENENGHI	1	2	2	29539109;29539111		0	0.004	0.03783	1.86138	4	3027.43	2.82157	56.7181	2
	High	NFLAGEEDNVISQIQRPVKELAFPGSS	1	2	2	29539109;29539111		0	0.008	0.09	3.6819	3	2945.5	-0.687171	70.0586	1
	High	DDEEEQEEETSTQVQRYR	1	1	1	29539111		0	0.008	0.09996	3.16464	3	2270.97	0.886634	39.3028	1
	High	GDTIKLPAGTIA	1	2	2	29539109;29539111		0	0.008	0.08788	3.14449	2	1156.66	-0.428321	46.9897	1
	High	SVSSESEPFNLR	1	2	2	29539109;29539111		0	0.008	0.07053	2.87781	2	1351.65	2.86039	43.123	0
	High	SVSSESEPFNL	1	2	2	29539109;29539111		0	0.008	0.07384	2.31106	2	1195.55	-0.607781	57.1208	0
45268529	lectin, partial [Lens culinaris]	11.3556	22.27	10	3	3	4	229	24.8914	5.56689
	A2	Sequence	# PSMs	# Proteins	# Protein Groups	Protein Group Accessions	Modifications	ΔCn	q-Value	PEP	XCorr	Charge	MH+ [Da]	ΔM [ppm]	RT [min]	# Missed Cleavages
	High	TLNEVVPLKDVVPEWVR	1	9	1	45268529		0	0	0.001632	3.22828	3	1993.11	1.28527	62.6481	1
	High	HIGIDVNSIKSVNTKS	1	7	1	45268529		0	0	0.02131	2.90561	3	1711.93	0.51065	38.1668	2
	High	IGFSATTGAEFAAHEVHS	2	7	1	45268529		0	0	6.922e-05	2.70492	3	1831.86	-0.385739	49.5641	0
854243	vicilin type C, partial [Lens culinaris]	9.34455	22.73	1	2	2	3	88	10.3245	9.83252
	A2	Sequence	# PSMs	# Proteins	# Protein Groups	Protein Group Accessions	Modifications	ΔCn	q-Value	PEP	XCorr	Charge	MH+ [Da]	ΔM [ppm]	RT [min]	# Missed Cleavages
	High	RSDQDNPFIFESK	2	1	1	854243		0	0	0.005455	3.25569	3	1582.75	-0.316942	46.1101	1
	High	LLQKFDQ	1	1	1	854243		0	0	0.001875	2.42937	2	891.494	0.587574	34.1419	1
374279528	NodD, partial [Rhizobium sp. BLR98]	2.15626	4.81	12	1	1	1	187	21.1422	6.80029
	A2	Sequence	# PSMs	# Proteins	# Protein Groups	Protein Group Accessions	Modifications	ΔCn	q-Value	PEP	XCorr	Charge	MH+ [Da]	ΔM [ppm]	RT [min]	# Missed Cleavages
	High	NDELFImQR	1	12	1	374279528	M7(Oxidation)	0	0.008	0.1005	2.15626	2	1181.55	-6.86866	80.3349	0
567316363	U1 protein [Faba bean necrotic stunt virus]	2.021	6.94	2	1	1	1	144	16.9159	8.23584
	A2	Sequence	# PSMs	# Proteins	# Protein Groups	Protein Group Accessions	Modifications	ΔCn	q-Value	PEP	XCorr	Charge	MH+ [Da]	ΔM [ppm]	RT [min]	# Missed Cleavages
	High	LFFVNINQLI	1	2	1	567316363		0	0	0.03304	2.021	3	1220.7	-2.56744	21.1625	0
6979532	isoflavone synthase 1, partial [Lens culinaris]	1.99179	1.6	2	1	1	1	500	56.6751	8.93896
	A2	Sequence	# PSMs	# Proteins	# Protein Groups	Protein Group Accessions	Modifications	ΔCn	q-Value	PEP	XCorr	Charge	MH+ [Da]	ΔM [ppm]	RT [min]	# Missed Cleavages
	High	LGEAEEIR	1	2	1	6979532		0	0.008	0.07303	1.99179	2	916.475	1.6715	32.5232	0
545690150	cytochrome f [Lens culinaris]	1.92769	2.5	1	1	1	1	320	35.265	9.0415
	A2	Sequence	# PSMs	# Proteins	# Protein Groups	Protein Group Accessions	Modifications	ΔCn	q-Value	PEP	XCorr	Charge	MH+ [Da]	ΔM [ppm]	RT [min]	# Missed Cleavages
	High	LSPEIKEK	1	1	1	545690150		0	0.004	0.04347	1.92769	2	943.545	-0.685341	33.3318	1
545690137	RNA polymerase beta [Lens culinaris]	1.67171	1.6	1	1	1	1	687	79.4431	9.0415
	A2	Sequence	# PSMs	# Proteins	# Protein Groups	Protein Group Accessions	Modifications	ΔCn	q-Value	PEP	XCorr	Charge	MH+ [Da]	ΔM [ppm]	RT [min]	# Missed Cleavages
	High	IDQcIMSSREV	1	1	1	545690137	C4(Carbamidomethyl)	0	0.004	0.05389	1.67171	2	1337.61	-5.14291	39.5105	1
TOTAL						206	309

## Sheet: BL96
Accession	Description	Score	Coverage	# Proteins	# Unique Peptides	# Peptides	# PSMs	# AAs	MW [kDa]	calc. pI
29539109	allergen Len c 1.0101, partial [Lens culinaris]	376.339	74.64	1	32	72	108	418	47.7976	5.42725
	A2	Sequence	# PSMs	# Proteins	# Protein Groups	Protein Group Accessions	Modifications	ΔCn	q-Value	PEP	XCorr	Charge	MH+ [Da]	ΔM [ppm]	RT [min]	# Missed Cleavages
	High	NILEAAFNTEYEEIEKV	2	1	1	29539109		0	0	7.491e-07	6.71774	2	2011.98	-2.34223	75.1198	1
	High	EITPEKNPQLQDLDIFVNSVEIK	2	2	2	29539109;29539111		0	0	0.0001832	6.56897	3	2669.41	0.774839	68.6339	1
	High	NILEAAFNTEYEEIEK	1	1	1	29539109		0	0	0.001132	6.32323	2	1912.91	-1.7937	68.2656	0
	High	NFLAGEEDNVISQIQRPV	4	2	2	29539109;29539111		0	0	0.0001852	6.27243	2	2029.04	0.826694	65.8378	0
	High	NTEYEEIEKVLLEEQEQK	3	1	1	29539109		0	0	0.0004399	5.80387	2	2251.1	0.21804	60.4026	1
	High	SNRFQTIYENENGHI	4	2	2	29539109;29539111		0	0	0.01222	5.36469	2	1821.85	-0.208295	42.6715	1
	High	EVDRLLTNQKQSH	1	2	2	29539109;29539111		0	0	0.05026	5.1775	3	1567.82	-0.111408	25.404	2
	High	NFLAGEEDNVISQIQRPVKEL	3	2	2	29539109;29539111		0	0	0.02976	5.02277	2	2399.26	-0.607167	64.6939	1
	High	DEEEGQEEETTKQVQR	3	1	1	29539109		0	0	1.08e-05	4.97552	2	1934.86	1.45013	27.5203	1
	High	FFEITPEKNPQLQDL	2	2	2	29539109;29539111		0	0	0.002436	4.94225	2	1818.93	1.39415	60.2792	1
	High	GDFELVGQRNENQQEQ	1	1	1	29539109		0	0	0.007473	4.90117	2	1890.86	0.566381	41.8184	1
	High	FFEITPEKNPQLQDLDI	2	2	2	29539109;29539111		0	0	0.0003161	4.89724	2	2047.04	-0.101495	66.3648	1
	High	LLSGTQNQPSFLSGFSK	1	1	1	29539109		0	0	0.01223	4.88418	2	1810.93	-1.45095	56.3496	0
	High	AIVIVTVNEGKGDFELVGQRNENQQEQ	1	1	1	29539109		0	0	0.0003047	4.75037	3	3014.52	-0.625618	54.0462	2
	High	FFEITPEKNPQLQ	2	2	2	29539109;29539111		0	0	0.001918	4.53716	2	1590.82	0.786502	51.2058	1
	High	DEEEGQEEETTK	1	1	1	29539109		0	0	0.0001328	4.51644	2	1423.57	0.397143	22.3794	0
	High	SDQENPFIFKSN	1	2	2	29539109;29539111		0	0	0.004992	4.15561	2	1425.66	-1.41556	51.1192	1
	High	LSPGDVLVIPAGHPVA	3	1	1	29539109		0	0	0.01915	3.86701	2	1541.87	-0.706929	57.7574	0
	High	NFLAGEEDNVISQ	1	2	2	29539109;29539111		0	0	0.02905	3.86197	2	1435.67	0.212016	56.6976	0
	High	EAAFNTEYEEIEK	1	1	1	29539109		0	0	0.002833	3.84802	2	1572.71	-0.700345	46.5935	0
	High	AAFNTEYEEIEKVLLEEQEQK	1	1	1	29539109		0	0	0.04488	3.81573	3	2540.23	-2.91981	66.4186	1
	High	RSDQENPFIFKSNR	1	2	2	29539109;29539111		0	0	0.001393	3.72679	3	1737.87	1.06116	36.6334	2
	High	ARLSPGDVLVIPAGHPVA	3	1	1	29539109		0	0	0.0124	3.7145	3	1769.01	0.344926	50.5442	1
	High	NEGKGDFELVGQR	1	1	1	29539109		0	0	0.01131	3.65888	3	1448.72	2.05263	35.7327	1
	High	AILTVLNSNDRNS	1	1	1	29539109		0	0	0.07213	3.63563	2	1416.74	-1.98391	45.2349	1
	High	NFLAGEEDNVI	1	2	2	29539109;29539111		0	0	0.06061	3.6136	2	1220.58	-0.72301	61.2158	0
	High	ARLSPGDVLVIPAGHPV	2	1	1	29539109		0	0	0.0001295	3.58465	2	1697.97	-1.10025	50.7851	1
	High	FFEITPEKNPQLQDLD	1	2	2	29539109;29539111		0	0	0.03277	3.5771	2	1933.95	-0.252514	59.2124	1
	High	AFNTEYEEIEK	2	1	1	29539109		0	0	0.04832	3.54308	2	1372.63	-0.974403	42.8026	0
	High	NFLAGEEDNV	2	2	2	29539109;29539111		0	0	0.03605	3.48258	2	1107.5	-0.16841	52.2102	0
	High	VLDLAIPVNRPGQLQS	2	1	1	29539109		0	0	0.0001029	3.39985	3	1719.97	-0.264345	55.122	0
	High	QTIYENENGHIR	1	2	2	29539109;29539111		0	0	0.007103	3.38446	3	1473.71	-2.04181	28.7235	0
	High	FFEITPEKNPQL	1	2	2	29539109;29539111		0	0	0.02422	3.37756	2	1462.76	-0.489277	54.0638	1
	High	TVNEGKGDFELVGQR	1	1	1	29539109		0	0	0.03463	3.31386	3	1648.83	-1.44225	37.7035	1
	High	FQTIYENENGHI	3	2	2	29539109;29539111		0	0	0.06697	3.30943	2	1464.68	0.361595	44.3663	0
	High	SKIFENLQ	1	2	2	29539109;29539111		0	0	0.0678	3.26195	2	978.525	-0.07468	40.7965	1
	High	LSPGDVLVIPAGHPV	4	1	1	29539109		0	0	0.003129	3.12998	2	1470.83	0.0960938	59.1226	0
	High	VLDLAIPVNRPGQLQ	1	1	1	29539109		0	0	0.05128	3.07852	2	1632.94	-0.353196	55.7717	0
	High	FFEITPEKNPQ	1	2	2	29539109;29539111		0	0	0.03004	3.02324	2	1349.67	0.437613	46.0141	1
	High	QSHFANAQPLQ	1	2	2	29539109;29539111		0	0	0.05962	3.01444	2	1240.61	-0.0743006	32.1742	0
	High	GDTIKLPAGT	3	2	2	29539109;29539111		0	0	0.01291	2.97773	2	972.536	0.342663	40.4082	1
	High	YENENGHIR	1	2	2	29539109;29539111		0	0	0.0348	2.96231	2	1131.52	-0.362095	18.8031	0
	High	SVSSESEPFNLR	1	2	2	29539109;29539111		0	0	0.001395	2.85795	2	1351.65	-0.57146	43.1406	0
	High	KSVSSESEPF	1	2	2	29539109;29539111		0	0	0.05669	2.84408	2	1096.52	-0.396631	32.6691	1
	High	VLLEEQEQK	1	1	1	29539109		0	0	0.005833	2.82915	2	1115.59	0.068708	31.632	0
	High	VLLEEQEQ	2	1	1	29539109		0	0	0.03119	2.75807	2	987.501	1.68391	40.9593	0
	High	DEEEGQEEETTKQVQRYR	2	1	1	29539109		0	0	0.06267	2.52226	3	2254.02	0.800565	33.5269	2
	High	TEYEEIEK	1	1	1	29539109		0	0	0.00387	2.48322	2	1040.48	0.270956	31.2976	0
	High	SVSSESEPF	1	2	2	29539109;29539111		0	0	0.02587	2.39767	2	968.42	-0.44982	43.3079	0
	High	EGSLLLPN	1	2	2	29539109;29539111		0	0	0.05165	2.34454	2	842.461	-1.24553	53.3367	0
	High	GDTIKLPAG	1	2	2	29539109;29539111		0	0	0.06093	2.29283	2	871.489	0.885887	38.5772	1
	High	SDQENPFIFKSNRFQT	1	2	2	29539109;29539111		0	0	0.006214	2.25361	3	1957.94	-1.49607	49.694	2
	High	EGSLLLPNYN	1	2	2	29539109;29539111		0	0	0.01078	2.25326	2	1119.57	0.163995	59.197	0
	High	NFLAGEEDNVISQIQRPVKELA	2	2	2	29539109;29539111		0	0	0.009871	2.2036	3	2470.3	1.87131	63.9231	1
	High	SRSDQENPF	1	2	2	29539109;29539111		0	0	0.02704	1.9754	2	1079.48	0.222484	33.0946	1
	High	NFLAGEEDNVISQIQRPVKE	2	2	2	29539109;29539111		0	0	0.04309	1.89224	3	2286.17	-0.685721	57.8352	1
	High	NEDVIVK	1	1	1	29539109		0	0	0.04136	1.68839	2	816.445	-1.32935	27.4017	0
	High	TIYENENGHIR	1	2	2	29539109;29539111		0	0	0.07518	1.37242	3	1345.65	1.31422	27.2618	0
	High	FFEITPEKNPQLQDLDIFV	1	2	2	29539109;29539111		0	0.004	0.1436	4.73149	2	2293.17	-0.995188	76.4558	1
	High	VLLEEQEQKS	1	1	1	29539109		0	0.004	0.1155	3.82266	2	1202.63	-0.686348	31.9473	1
	High	EQIEELSKNA	1	1	1	29539109		0	0.004	0.09255	3.69025	2	1160.58	2.0881	35.4286	1
	High	AGEEDNVISQIQRPVKELAFPGSSR	1	2	2	29539109;29539111		0	0.004	0.1252	3.57823	3	2727.41	1.58549	58.1344	1
	High	LANRDDNEDLR	1	2	2	29539109;29539111		0	0.004	0.1245	3.07059	3	1330.64	1.23538	23.7724	1
	High	NTEYEEIEK	1	1	1	29539109		0	0.004	0.1266	3.05713	2	1154.52	0.383487	31.9013	0
	High	EVDRLLTNQ	1	2	2	29539109;29539111		0	0.004	0.1225	2.97839	2	1087.57	0.00464221	37.5821	1
	High	EEGQEEETTKQVQR	1	1	1	29539109		0	0.004	0.0818	2.92767	3	1690.79	-0.604401	22.1526	1
	High	LLEEQEQK	1	1	1	29539109		0	0.004	0.09942	2.83672	2	1016.53	0.0149578	25.3411	0
	High	EEEGQEEETTKQVQR	1	1	1	29539109		0	0.004	0.1257	2.313	3	1819.83	0.680792	24.1564	1
	High	SVSSESEPFNL	1	2	2	29539109;29539111		0	0.004	0.07718	2.04793	2	1195.55	-0.607781	56.7837	0
	High	VSREQIEELSKNAK	1	1	1	29539109		0	0.004	0.1161	1.97767	4	1630.88	2.04912	34.1318	2
	High	GDTIKLPA	1	2	2	29539109;29539111		0	0.004	0.1445	1.9428	2	814.467	0.33075	38.1218	1
	High	GDTIKLPAGTIA	1	2	2	29539109;29539111		0	0.008	0.1689	2.85953	2	1156.66	-0.322783	46.9288	1
29539111	allergen Len c 1.0102, partial [Lens culinaris]	333.632	63.13	1	22	62	91	415	47.4383	5.42725
	A2	Sequence	# PSMs	# Proteins	# Protein Groups	Protein Group Accessions	Modifications	ΔCn	q-Value	PEP	XCorr	Charge	MH+ [Da]	ΔM [ppm]	RT [min]	# Missed Cleavages
	High	EITPEKNPQLQDLDIFVNSVEIK	2	2	2	29539109;29539111		0	0	0.0001832	6.56897	3	2669.41	0.774839	68.6339	1
	High	DDEEEQEEETSTQVQR	4	1	1	29539111		0	0	7.919e-07	6.5046	2	1951.8	1.04429	34.15	0
	High	NFLAGEEDNVISQIQRPV	4	2	2	29539109;29539111		0	0	0.0001852	6.27243	2	2029.04	0.826694	65.8378	0
	High	SILEAAFNTDYEEIEKV	2	1	1	29539111		0	0	8.458e-08	5.98514	2	1970.96	0.117215	70.151	1
	High	EEEQEEETSTQVQR	1	1	1	29539111		0	0	2.635e-05	5.57097	2	1721.75	2.14442	27.2857	0
	High	SNRFQTIYENENGHI	4	2	2	29539109;29539111		0	0	0.01222	5.36469	2	1821.85	-0.208295	42.6715	1
	High	DEEEQEEETSTQVQR	1	1	1	29539111		0	0	0.001482	5.34178	2	1836.77	0.23073	32.1256	0
	High	EVDRLLTNQKQSH	1	2	2	29539109;29539111		0	0	0.05026	5.1775	3	1567.82	-0.111408	25.404	2
	High	NFLAGEEDNVISQIQRPVKEL	3	2	2	29539109;29539111		0	0	0.02976	5.02277	2	2399.26	-0.607167	64.6939	1
	High	FFEITPEKNPQLQDL	2	2	2	29539109;29539111		0	0	0.002436	4.94225	2	1818.93	1.39415	60.2792	1
	High	FFEITPEKNPQLQDLDI	2	2	2	29539109;29539111		0	0	0.0003161	4.89724	2	2047.04	-0.101495	66.3648	1
	High	AKLSPGDVFVVPAGHPVA	1	1	1	29539111		0	0	3.926e-05	4.81203	2	1760.97	0.720866	49.1777	1
	High	FFEITPEKNPQLQ	2	2	2	29539109;29539111		0	0	0.001918	4.53716	2	1590.82	0.786502	51.2058	1
	High	RQEINKENVIVK	1	1	1	29539111		0	0	0.02455	4.51283	3	1469.84	0.303405	24.5748	2
	High	EAAFNTDYEEIEK	1	1	1	29539111		0	0	0.0003657	4.46671	2	1558.69	-0.299023	46.6875	0
	High	EENDDEEEQEEETSTQ	3	1	1	29539111		0	0	0.002602	4.44551	2	1940.7	-0.51481	33.1982	0
	High	VLDLAIPVNNPGQLESFLLSGTQNQPS	1	1	1	29539111		0	0	0.01175	4.25553	3	2851.49	0.876352	85.2087	0
	High	AKLSPGDVFVVPAGHPV	3	1	1	29539111		0	0	0.006902	4.2495	2	1689.94	2.27436	49.8914	1
	High	LSPGDVFVVPAGHPVA	2	1	1	29539111		0	0	0.0002098	4.19235	2	1561.84	0.115705	57.2759	0
	High	SDQENPFIFKSN	1	2	2	29539109;29539111		0	0	0.004992	4.15561	2	1425.66	-1.41556	51.1192	1
	High	QEINKENVIVK	2	1	1	29539111		0	0	0.005362	3.86446	2	1313.74	-0.776936	27.8648	1
	High	NFLAGEEDNVISQ	1	2	2	29539109;29539111		0	0	0.02905	3.86197	2	1435.67	0.212016	56.6976	0
	High	SILEAAFNTDYEEIEK	1	1	1	29539111		0	0	0.001305	3.84939	2	1871.89	0.221017	63.8525	0
	High	LSPGDVFVVPAGHPV	1	1	1	29539111		0	0	0.0001496	3.7435	2	1490.8	-0.526714	57.8657	0
	High	RSDQENPFIFKSNR	1	2	2	29539109;29539111		0	0	0.001393	3.72679	3	1737.87	1.06116	36.6334	2
	High	NFLAGEEDNVI	1	2	2	29539109;29539111		0	0	0.06061	3.6136	2	1220.58	-0.72301	61.2158	0
	High	FFEITPEKNPQLQDLD	1	2	2	29539109;29539111		0	0	0.03277	3.5771	2	1933.95	-0.252514	59.2124	1
	High	AFNTDYEEIEK	1	1	1	29539111		0	0	0.0125	3.51215	2	1358.61	-0.606656	43.4356	0
	High	NFLAGEEDNV	2	2	2	29539109;29539111		0	0	0.03605	3.48258	2	1107.5	-0.16841	52.2102	0
	High	QTIYENENGHIR	1	2	2	29539109;29539111		0	0	0.007103	3.38446	3	1473.71	-2.04181	28.7235	0
	High	FFEITPEKNPQL	1	2	2	29539109;29539111		0	0	0.02422	3.37756	2	1462.76	-0.489277	54.0638	1
	High	VLLEDQEQEPQ	1	1	1	29539111		0	0	0.002392	3.35854	2	1327.64	-0.857985	43.4434	0
	High	FQTIYENENGHI	3	2	2	29539109;29539111		0	0	0.06697	3.30943	2	1464.68	0.361595	44.3663	0
	High	SKIFENLQ	1	2	2	29539109;29539111		0	0	0.0678	3.26195	2	978.525	-0.07468	40.7965	1
	High	FFEITPEKNPQ	1	2	2	29539109;29539111		0	0	0.03004	3.02324	2	1349.67	0.437613	46.0141	1
	High	QSHFANAQPLQ	1	2	2	29539109;29539111		0	0	0.05962	3.01444	2	1240.61	-0.0743006	32.1742	0
	High	FNTDYEEIEK	1	1	1	29539111		0	0	0.0432	2.98378	2	1287.57	0.126578	41.9964	0
	High	GDTIKLPAGT	3	2	2	29539109;29539111		0	0	0.01291	2.97773	2	972.536	0.342663	40.4082	1
	High	YENENGHIR	1	2	2	29539109;29539111		0	0	0.0348	2.96231	2	1131.52	-0.362095	18.8031	0
	High	SVSSESEPFNLR	1	2	2	29539109;29539111		0	0	0.001395	2.85795	2	1351.65	-0.57146	43.1406	0
	High	KSVSSESEPF	1	2	2	29539109;29539111		0	0	0.05669	2.84408	2	1096.52	-0.396631	32.6691	1
	High	DDEEEQEEETSTQVQRYR	1	1	1	29539111		0	0	0.0003193	2.84344	3	2270.97	1.20915	39.43	1
	High	LSPGDVFVVPAGHPVAI	1	1	1	29539111		0	0	0.006656	2.72418	2	1674.92	-1.18221	63.7517	0
	High	SVSSESEPF	1	2	2	29539109;29539111		0	0	0.02587	2.39767	2	968.42	-0.44982	43.3079	0
	High	EGSLLLPN	1	2	2	29539109;29539111		0	0	0.05165	2.34454	2	842.461	-1.24553	53.3367	0
	High	GDTIKLPAG	1	2	2	29539109;29539111		0	0	0.06093	2.29283	2	871.489	0.885887	38.5772	1
	High	SDQENPFIFKSNRFQT	1	2	2	29539109;29539111		0	0	0.006214	2.25361	3	1957.94	-1.49607	49.694	2
	High	EGSLLLPNYN	1	2	2	29539109;29539111		0	0	0.01078	2.25326	2	1119.57	0.163995	59.197	0
	High	LSPGDVFVVPA	1	1	1	29539111		0	0	0.06384	2.20407	2	1100.6	0.0919332	65.7922	0
	High	NFLAGEEDNVISQIQRPVKELA	2	2	2	29539109;29539111		0	0	0.009871	2.2036	3	2470.3	1.87131	63.9231	1
	High	DYEEIEK	1	1	1	29539111		0	0	0.0196	2.15049	2	925.415	-0.31541	32.6652	0
	High	SRSDQENPF	1	2	2	29539109;29539111		0	0	0.02704	1.9754	2	1079.48	0.222484	33.0946	1
	High	NFLAGEEDNVISQIQRPVKE	2	2	2	29539109;29539111		0	0	0.04309	1.89224	3	2286.17	-0.685721	57.8352	1
	High	TIYENENGHIR	1	2	2	29539109;29539111		0	0	0.07518	1.37242	3	1345.65	1.31422	27.2618	0
	High	FFEITPEKNPQLQDLDIFV	1	2	2	29539109;29539111		0	0.004	0.1436	4.73149	2	2293.17	-0.995188	76.4558	1
	High	AGEEDNVISQIQRPVKELAFPGSSR	1	2	2	29539109;29539111		0	0.004	0.1252	3.57823	3	2727.41	1.58549	58.1344	1
	High	LANRDDNEDLR	1	2	2	29539109;29539111		0	0.004	0.1245	3.07059	3	1330.64	1.23538	23.7724	1
	High	EVDRLLTNQ	1	2	2	29539109;29539111		0	0.004	0.1225	2.97839	2	1087.57	0.00464221	37.5821	1
	High	AKLSPGDVFVVPA	1	1	1	29539111		0	0.004	0.1269	2.72705	2	1299.73	-1.15074	54.2912	1
	High	SVSSESEPFNL	1	2	2	29539109;29539111		0	0.004	0.07718	2.04793	2	1195.55	-0.607781	56.7837	0
	High	GDTIKLPA	1	2	2	29539109;29539111		0	0.004	0.1445	1.9428	2	814.467	0.33075	38.1218	1
	High	GDTIKLPAGTIA	1	2	2	29539109;29539111		0	0.008	0.1689	2.85953	2	1156.66	-0.322783	46.9288	1
7688242	convicilin, partial [Lens culinaris]	244.55	43.82	3	51	51	75	518	60.0915	5.70654
	A2	Sequence	# PSMs	# Proteins	# Protein Groups	Protein Group Accessions	Modifications	ΔCn	q-Value	PEP	XCorr	Charge	MH+ [Da]	ΔM [ppm]	RT [min]	# Missed Cleavages
	High	RPSHGKEEDEEEKEQK	4	3	1	7688242		0	0	0.02075	5.66171	4	1954.91	0.122664	13.8839	2
	High	ASSNLNLLGFGINAENNER	2	1	1	7688242		0	0	1.034e-06	5.53989	2	2033.01	0.148146	60.7538	0
	High	KEDEEKVVEEEEGEW	1	2	1	7688242		0	0	0.02931	5.52497	2	1863.81	-1.2462	46.8104	2
	High	YQHEGKEEETSSESQER	3	3	1	7688242		0	0	4.57438e-10	5.25276	3	2052.87	-2.33986	18.4741	1
	High	SASSNLNLLGFGINAENNER	1	1	1	7688242		0	0	3.287e-07	5.18143	2	2120.04	-0.168275	61.2498	0
	High	EQSPGQWRPSHGKEEDEEEKEQ	2	3	1	7688242		0	0	2.693e-07	4.77187	3	2639.16	1.33957	27.2301	2
	High	LSPGDVVIIPAGHPVSISASSN	1	1	1	7688242		0	0	0.008237	4.69962	2	2117.12	-0.107951	58.1278	0
	High	NLLGFGINAENNER	1	1	1	7688242		0	0	0.000182	4.68845	2	1560.78	-0.882393	54.2705	0
	High	SVLEASLNTKYDTIEK	2	1	1	7688242		0	0	0.06324	4.58987	2	1810.94	-0.643328	44.9699	1
	High	EASLNTKYDTIEK	1	1	1	7688242		0	0	0.04995	4.47533	2	1511.76	2.10297	33.7365	1
	High	VLLEEQENEPHQ	2	1	1	7688242		0	0	0.007371	4.39628	2	1464.7	-0.32688	37.4357	0
	High	RYQHEGKEEETSSESQER	3	3	1	7688242		0	0	0.001652	4.38511	4	2208.97	-1.12372	18.1774	2
	High	SNKFLTLFENENGHI	1	1	1	7688242		0	0	0.0642	4.29185	3	1762.88	-0.133737	59.4989	1
	High	QHEGKEEETSSESQER	1	3	1	7688242		0	0	0.04391	4.19448	3	1889.81	0.379027	14.8765	1
	High	QWRPSHGKEEDEEEK	2	3	1	7688242		0	0	0.0005565	4.08211	3	1883.85	-0.436833	21.0589	1
	High	QWRPSHGKEEDEEEKEQK	1	3	1	7688242		0	0	0.00296	3.95779	4	2269.05	-0.683902	21.1492	2
	High	LSPGDVVIIPAGHPVSIS	1	1	1	7688242		0	0	0.02465	3.93228	2	1757.98	-0.300188	58.9529	0
	High	KYPQLQDLDLL	1	1	1	7688242		0	0	0.00337	3.92625	2	1345.74	-0.535074	63.8337	1
	High	LSPGDVVIIPAGHPVS	1	1	1	7688242		0	0	0.01904	3.86619	2	1557.86	-0.174888	53.6411	0
	High	RQVEEQTEEKDR	2	3	1	7688242		0	0	0.04585	3.67127	3	1546.74	-2.2238	14.9757	2
	High	SLNTKYDTIEK	2	1	1	7688242		0	0	0.05631	3.60978	2	1311.68	0.382508	30.0815	1
	High	EQSPGQWRPSHGKEEDEEE	2	3	1	7688242		0	0	0.06317	3.56584	3	2253.97	0.396567	29.3874	1
	High	YLVNPDDEEDLR	1	1	1	7688242		0	0	0.04742	3.55734	2	1477.68	-0.083766	45.8546	0
	High	SDLFENLQN	1	1	1	7688242		0	0	0.006357	3.46171	2	1079.5	-0.34618	57.2742	0
	High	EQSPGQWRPSHG	3	3	1	7688242		0	0	0.0365	3.39541	2	1365.63	-1.64498	27.8449	0
	High	KYPQLQDLDL	1	1	1	7688242		0	0	0.04304	3.25119	2	1232.65	-0.514698	56.3027	1
	High	LSPGDVVIIPAGHPV	4	1	1	7688242		0	0	0.03369	3.24227	2	1470.83	-1.64678	55.0713	0
	High	EGKEEETSSESQER	1	3	1	7688242		0	0	0.00144	3.16066	3	1624.69	-1.25129	16.3703	1
	High	VLLEEQENEPH	2	1	1	7688242		0	0	0.000187	2.9708	2	1336.64	-0.0945046	36.9178	0
	High	EQSPGQWRPS	1	3	1	7688242		0	0	0.02051	2.96072	2	1171.55	1.88283	33.8694	0
	High	LVNPDDEEDLR	1	1	1	7688242		0	0	0.06227	2.91649	2	1314.61	-1.88466	38.2437	0
	High	LVNPDDEEDLRVVDFVISLNRPGK	2	1	1	7688242		0	0	0.0003142	2.90296	4	2739.43	-0.637054	69.2979	1
	High	NNEVQRYEA	1	1	1	7688242		0	0	0.03876	2.84599	2	1122.52	-1.59348	27.9732	1
	High	FFEVTPEKKYPQLQDL	1	1	1	7688242		0	0	0.0294	2.83678	3	1982.02	-1.42643	55.8596	2
	High	SDLFENLQ	1	1	1	7688242		0	0	0.03013	2.83619	2	965.457	-0.93296	59.2444	0
	High	HEGKEEETSSESQER	1	3	1	7688242		0	0	0.0008109	2.69672	3	1761.75	0.260195	14.3106	1
	High	SLPSEFEPF	2	1	1	7688242		0	0	0.04406	2.6783	2	1052.49	-0.0907351	66.6788	0
	High	FFEVTPEK	1	1	1	7688242		0	0	0.002371	2.61358	2	996.504	0.294614	41.9617	0
	High	VNPDDEEDLR	1	1	1	7688242		0	0	0.0719	2.46289	2	1201.53	0.752302	32.3626	0
	High	FEVTPEK	1	1	1	7688242		0	0	0.003668	2.44525	2	849.436	0.991823	30.8507	0
	High	EEETSSESQERRNPF	1	3	1	7688242		0	0	0.0147	1.93399	3	1824.8	1.12755	31.177	2
	High	EQSPGQWRPSHGKEEDEEEK	2	3	1	7688242		0	0	0.008734	0.991137	4	2382.06	0.0367951	25.3094	1
	High	YQHEGKEEETSSE	1	3	1	7688242		0	0.004	0.1127	3.79832	2	1552.64	0.0701237	17.3712	1
	High	YQHEGKEEETSSESQE	1	3	1	7688242		0	0.004	0.1305	3.66565	3	1896.77	0.387779	20.3962	1
	High	SDLFENLQNY	1	1	1	7688242		0	0.004	0.0876	3.34723	2	1242.56	-0.174751	67.0098	0
	High	KEDEEKVVEE	1	3	1	7688242		0	0.004	0.1405	3.22571	2	1233.59	0.354444	23.4235	2
	High	KSLPSEFEPFN	1	1	1	7688242		0	0.004	0.08464	2.6128	2	1294.63	-0.986188	51.7192	1
	High	VVEEEEGEW	1	2	1	7688242		0	0.004	0.1254	2.5977	2	1105.47	-0.588225	47.3337	0
	High	EQSPGQWRPSHGKEEDEEEKEQK	1	3	1	7688242		0	0.004	0.1211	2.40892	4	2767.26	0.699499	25.0457	2
	High	EEETSSESQERRNPFL	1	3	1	7688242		0	0.004	0.1547	2.25376	3	1937.88	-0.336748	38.1495	2
	High	FFEVTPEKKYPQLQDLD	1	1	1	7688242		0	0.004	0.08115	2.22226	3	2097.05	0.00378172	54.4719	2
854243	vicilin type C, partial [Lens culinaris]	35.668	25	1	5	5	10	88	10.3245	9.83252
	A2	Sequence	# PSMs	# Proteins	# Protein Groups	Protein Group Accessions	Modifications	ΔCn	q-Value	PEP	XCorr	Charge	MH+ [Da]	ΔM [ppm]	RT [min]	# Missed Cleavages
	High	RSDQDNPFIFESK	5	1	1	854243		0	0	0.001386	4.85487	2	1582.75	-0.7712	45.684	1
	High	SDQDNPFIFESK	1	1	1	854243		0	0	0.009777	4.54602	2	1426.65	-0.481235	53.3566	0
	High	LLQKFDQ	2	1	1	854243		0	0	0.01352	2.41138	2	891.494	0.17679	34.6294	1
	High	SDQDNPFIFES	1	1	1	854243		0	0.004	0.1557	2.97929	2	1298.55	-5.41753	66.4333	0
	High	LLQKFDQHS	1	1	1	854243		0	0.004	0.1149	2.86393	2	1115.58	-0.130143	29.616	1
45268529	lectin, partial [Lens culinaris]	9.7372	12.66	9	3	3	3	229	24.8914	5.56689
	A2	Sequence	# PSMs	# Proteins	# Protein Groups	Protein Group Accessions	Modifications	ΔCn	q-Value	PEP	XCorr	Charge	MH+ [Da]	ΔM [ppm]	RT [min]	# Missed Cleavages
	High	IGFSATTGAEFAAHEVHSW	1	7	1	45268529		0	0	0.002782	4.5159	3	2017.94	-0.549156	59.691	0
	High	IGFSATTGAEFAAHEVHS	1	7	1	45268529		0	0	0.04867	2.78039	3	1831.86	-0.285783	49.4778	0
	High	HIGIDVNSIK	1	8	1	45268529		0	0.004	0.1467	2.4409	2	1095.62	0.258389	38.1234	0
467565	lipoxygenase [Lens culinaris]	5.18161	0.92	1	1	1	2	866	96.5787	6.44287
	A2	Sequence	# PSMs	# Proteins	# Protein Groups	Protein Group Accessions	Modifications	ΔCn	q-Value	PEP	XCorr	Charge	MH+ [Da]	ΔM [ppm]	RT [min]	# Missed Cleavages
	High	WTTDSVPK	2	1	1	467565		0	0	0.01078	2.60057	2	933.468	0.0403506	34.4092	0
268053727	putative resistance protein LRGA-2, partial [Lens culinaris subsp. culinaris]	2.01169	6.73	2	1	1	1	104	11.6082	9.11475
	A2	Sequence	# PSMs	# Proteins	# Protein Groups	Protein Group Accessions	Modifications	ΔCn	q-Value	PEP	XCorr	Charge	MH+ [Da]	ΔM [ppm]	RT [min]	# Missed Cleavages
	High	DSLRNLL	1	2	1	268053727		0	0.004	0.09292	2.01169	2	830.474	1.23587	29.7897	1
TOTAL						195	290

## Sheet: DL0
Accession	Description	Score	Coverage	# Proteins	# Unique Peptides	# Peptides	# PSMs	# AAs	MW [kDa]	calc. pI
7688242	convicilin, partial [Lens culinaris]	84.6794	22.39	3	11	12	21	518	60.0915	5.70654
	A2	Sequence	# PSMs	# Proteins	# Protein Groups	Protein Group Accessions	Modifications	ΔCn	q-Value	PEP	XCorr	Charge	MH+ [Da]	ΔM [ppm]	RT [min]	# Missed Cleavages
	High	YQHEGKEEETSSESQER	3	3	1	7688242		0	0	1.58e-05	6.74659	3	2052.87	0.0684068	18.1649	2
	High	RPSHGKEEDEEEKEQK	3	3	1	7688242		0	0	5.95007e-06	6.51318	3	1954.91	-0.401223	8.24041	2
	High	KEDEEKVVEEEEGEW	1	2	1	7688242		0	0	0.02591	5.20767	2	1863.81	-0.460262	46.6416	2
	High	QWRPSHGKEEDEEEK	4	3	1	7688242		0	0	0.1229	4.59599	3	1883.85	-1.02002	19.0022	2
	High	DAEFIVVVLSGK	1	1	1	7688242		0	0	0.1294	4.22955	2	1276.71	0.0705316	77.9819	2
	High	EQSPGQWRPSHGKEEDEEEK	1	3	1	7688242		0	0	0.0698	4.19007	3	2382.06	1.27234	25.0824	2
	High	LVNPDDEEDLR	2	1	1	7688242		0	0	0.1329	3.01912	2	1314.62	4.61525	37.7451	2
	High	VSREQIEEL	1	2	2	29539109;7688242		0	0	0.1472	2.9255	2	1102.57	-0.913976	40.2363	1
	High	SVEINEGGL	1	1	1	7688242		0	0	0.1005	2.90504	2	917.456	-1.19225	46.9936	0
	High	SDLFENL	1	1	1	7688242		0	0	0.1712	2.75173	2	837.399	0.00124773	64.3853	2
	High	SLPSEFEPF	2	1	1	7688242		0	0	0.0719	2.63574	2	1052.49	-0.438681	67.1556	1
	High	EEETSSESQERRNPF	1	3	1	7688242		0	0	0.03665	2.55913	3	1824.8	1.12755	30.7718	2
29539109	allergen Len c 1.0101, partial [Lens culinaris]	81.1563	33.25	1	10	21	25	418	47.7976	5.42725
	A2	Sequence	# PSMs	# Proteins	# Protein Groups	Protein Group Accessions	Modifications	ΔCn	q-Value	PEP	XCorr	Charge	MH+ [Da]	ΔM [ppm]	RT [min]	# Missed Cleavages
	High	DEEEGQEEETTKQVQR	2	1	1	29539109		0	0	0.005941	5.01932	2	1934.86	0.693047	26.8909	1
	High	AGEEDNVISQIQRPVKEL	3	2	2	29539109;29539111		0	0	0.00306	4.70982	2	2025.06	0.5996	52.1658	1
	High	EITPEKNPQLQDL	1	2	2	29539109;29539111		0	0	0.07127	4.34214	2	1524.79	1.26227	45.4343	2
	High	DEEEGQEEETTK	1	1	1	29539109		0	0	0.008512	4.26645	2	1423.57	1.08314	21.6307	0
	High	KSVSSESEPFNL	1	2	2	29539109;29539111		0	0	0.06756	4.11548	2	1323.64	-0.456209	46.4534	2
	High	EAAFNTEYEEIEK	1	1	1	29539109		0	0	0.0005071	4.02746	2	1572.71	0.619161	46.5383	2
	High	AFNTEYEEIEK	1	1	1	29539109		0	0	0.02605	3.72911	2	1372.63	-0.707607	43.2367	2
	High	SVSSESEPFNL	1	2	2	29539109;29539111		0	0	0.07899	3.42129	2	1195.55	0.00484375	57.5769	1
	High	TVNEGKGDFEL	1	1	1	29539109		0	0	0.1127	3.13964	2	1208.58	-0.528182	43.2766	2
	High	AIVIVTVNEGK	1	2	2	29539109;29539111		0	0	0.05266	3.08591	2	1142.68	-2.01678	42.2689	0
	High	QIEELSKNAK	1	1	1	29539109		0	0	0.09165	2.99908	2	1159.63	-1.17504	22.6573	2
	High	VLLEEQEQK	1	1	1	29539109		0	0	0.04126	2.96862	2	1115.59	0.287552	31.0925	2
	High	VSREQIEEL	1	2	2	29539109;7688242		0	0	0.1472	2.9255	2	1102.57	-0.913976	40.2363	1
	High	LANRDDNEDL	1	2	2	29539109;29539111		0	0	0.03362	2.86617	2	1174.54	1.32008	29.6588	2
	High	FNTEYEEIEK	1	1	1	29539109		0	0	0.01334	2.84448	2	1301.59	0.950077	40.2692	2
	High	EEEGQEEETTKQVQRY	1	1	1	29539109		0	0	0.1484	2.80479	3	1982.9	1.35016	30.7444	2
	High	SKIFENL	1	2	2	29539109;29539111		0	0	0.04491	2.7468	2	850.468	0.759107	44.9648	2
	High	KSVSSESEPF	1	2	2	29539109;29539111		0	0	0.003923	2.51385	2	1096.51	-0.841934	33.0852	1
	High	NLERGDTIK	1	2	2	29539109;29539111		0	0	0.06943	2.40452	2	1045.56	0.647835	21.0696	2
	High	NTEYEEIEK	1	1	1	29539109		0	0	0.06704	2.22486	2	1154.52	2.18093	31.6352	1
	High	LAGEEDNVISQIQRPVKEL	2	2	2	29539109;29539111		0	0	0.1712	2.17342	3	2138.14	-0.27773	55.5935	2
29539111	allergen Len c 1.0102, partial [Lens culinaris]	68.2602	26.75	1	5	15	19	415	47.4383	5.42725
	A2	Sequence	# PSMs	# Proteins	# Protein Groups	Protein Group Accessions	Modifications	ΔCn	q-Value	PEP	XCorr	Charge	MH+ [Da]	ΔM [ppm]	RT [min]	# Missed Cleavages
	High	DDEEEQEEETSTQVQRY	2	1	1	29539111		0	0	0.0003839	6.01559	2	2114.87	1.0378	42.0065	1
	High	DDEEEQEEETSTQVQR	1	1	1	29539111		0	0	0.0002479	6.00737	2	1951.8	-0.33164	32.9328	0
	High	AGEEDNVISQIQRPVKEL	3	2	2	29539109;29539111		0	0	0.00306	4.70982	2	2025.06	0.5996	52.1658	1
	High	EAAFNTDYEEIEK	1	1	1	29539111		0	0	0.001154	4.40139	2	1558.69	-0.064075	46.4676	2
	High	EITPEKNPQLQDL	1	2	2	29539109;29539111		0	0	0.07127	4.34214	2	1524.79	1.26227	45.4343	2
	High	KSVSSESEPFNL	1	2	2	29539109;29539111		0	0	0.06756	4.11548	2	1323.64	-0.456209	46.4534	2
	High	AFNTDYEEIEK	1	1	1	29539111		0	0	0.07384	3.74677	2	1358.61	-0.516807	43.6583	2
	High	SVSSESEPFNL	1	2	2	29539109;29539111		0	0	0.07899	3.42129	2	1195.55	0.00484375	57.5769	1
	High	AIVIVTVNEGK	1	2	2	29539109;29539111		0	0	0.05266	3.08591	2	1142.68	-2.01678	42.2689	0
	High	FNTDYEEIEK	1	1	1	29539111		0	0	0.008814	2.87118	2	1287.57	-0.821487	42.1709	2
	High	LANRDDNEDL	1	2	2	29539109;29539111		0	0	0.03362	2.86617	2	1174.54	1.32008	29.6588	2
	High	SKIFENL	1	2	2	29539109;29539111		0	0	0.04491	2.7468	2	850.468	0.759107	44.9648	2
	High	KSVSSESEPF	1	2	2	29539109;29539111		0	0	0.003923	2.51385	2	1096.51	-0.841934	33.0852	1
	High	NLERGDTIK	1	2	2	29539109;29539111		0	0	0.06943	2.40452	2	1045.56	0.647835	21.0696	2
	High	LAGEEDNVISQIQRPVKEL	2	2	2	29539109;29539111		0	0	0.1712	2.17342	3	2138.14	-0.27773	55.5935	2
854243	vicilin type C, partial [Lens culinaris]	6.73853	15.91	1	2	2	2	88	10.3245	9.83252
	A2	Sequence	# PSMs	# Proteins	# Protein Groups	Protein Group Accessions	Modifications	ΔCn	q-Value	PEP	XCorr	Charge	MH+ [Da]	ΔM [ppm]	RT [min]	# Missed Cleavages
	High	SDQDNPFIFESK	1	1	1	854243		0	0	0.025	4.39984	2	1426.65	0.459973	52.9952	2
	High	SRSDQDNPF	1	1	1	854243		0	0	0.06719	2.33869	2	1065.46	-1.46969	32.9865	1
TOTAL						50	67

## Sheet: DL96
Accession	Description	Score	Coverage	# Proteins	# Unique Peptides	# Peptides	# PSMs	# AAs	MW [kDa]	calc. pI
7688242	convicilin, partial [Lens culinaris]	118.637	27.99	3	24	24	34	518	60.0915	5.70654
	A2	Sequence	# PSMs	# Proteins	# Protein Groups	Protein Group Accessions	Modifications	ΔCn	q-Value	PEP	XCorr	Charge	MH+ [Da]	ΔM [ppm]	RT [min]	# Missed Cleavages
	High	RPSHGKEEDEEEKEQK	2	3	1	7688242		0	0	1.29656e-10	6.89519	3	1954.91	1.47206	8.25588	2
	High	YQHEGKEEETSSESQER	3	3	1	7688242		0	0	5.983e-08	5.85821	3	2052.87	-0.645151	18.3513	2
	High	KEDEEKVVEEEEGEW	1	2	1	7688242		0	0	0.0007205	4.83747	2	1863.82	1.70107	46.7377	2
	High	EQSPGQWRPSHGKEEDEEEK	1	3	1	7688242		0	0	0.01124	4.58957	3	2382.06	0.657388	25.1898	2
	High	SVEINEGGLLLPHY	1	1	1	7688242		0	0	0.1028	4.24377	2	1540.8	-0.591306	59.9078	2
	High	QWRPSHGKEEDEEEK	2	3	1	7688242		0	0	4.475e-06	4.15686	3	1883.85	-0.534031	20.0412	2
	High	EINEGGLLLPHY	1	1	1	7688242		0	0	0.0004908	4.07793	2	1354.7	-1.31353	57.2314	2
	High	GFGINAENNER	2	1	1	7688242		0	0	6.298e-06	3.97621	2	1220.57	2.4806	35.0971	1
	High	QHEGKEEETSSESQER	4	3	1	7688242		0	0	0.004718	3.87784	3	1889.81	-0.3961	8.30525	1
	High	KVVEEEEGEW	1	2	1	7688242		0	0	0.04933	3.7635	2	1233.56	1.25466	39.1155	1
	High	FENENGHIR	1	1	1	7688242		0	0	0.003295	3.38041	2	1115.52	-0.671412	21.8819	1
	High	KSLPSEFEPF	2	1	1	7688242		0	0	4.829e-05	3.36741	2	1180.59	-0.390488	54.6525	2
	High	NEGGLLLPHY	1	1	1	7688242		0	0	0.01761	3.33602	2	1112.57	-0.208089	51.8105	2
	High	SVEINEGGL	1	1	1	7688242		0	0	0.0009976	3.18421	2	917.457	-0.260879	46.8985	0
	High	SDLFENL	1	1	1	7688242		0	0	0.01348	3.09513	2	837.4	0.730113	64.3374	2
	High	NTKYDTIEK	1	1	1	7688242		0	0	0.03265	3.0565	2	1111.56	-0.417162	21.9408	2
	High	DFVISLNRPGK	1	1	1	7688242		0	0	0.007714	2.92724	2	1245.69	-0.936061	45.9455	2
	High	FGINAENNER	1	1	1	7688242		0	0	0.0001496	2.85104	2	1163.54	-0.137905	33.0172	1
	High	VVEEEEGEW	1	2	1	7688242		0	0	0.0006628	2.82738	2	1105.47	0.184744	47.3575	0
	High	LVNPDDEEDL	1	1	1	7688242		0	0	0.04569	2.73843	2	1158.52	-0.51857	46.8827	1
	High	LVNPDDEEDLR	1	1	1	7688242		0	0	0.02021	2.66566	2	1314.62	1.08674	37.8329	2
	High	SLPSEFEPF	2	1	1	7688242		0	0	0.008696	2.58575	2	1052.49	-0.322699	66.981	1
	High	FFEVTPEK	1	1	1	7688242		0	0	0.002347	2.42905	2	996.504	0.723359	41.7522	2
	High	FEVTPEK	1	1	1	7688242		0	0	0.008636	1.78462	2	849.435	-0.804522	30.3917	1
29539111	allergen Len c 1.0102, partial [Lens culinaris]	86.6038	24.82	1	10	18	25	415	47.4383	5.42725
	A2	Sequence	# PSMs	# Proteins	# Protein Groups	Protein Group Accessions	Modifications	ΔCn	q-Value	PEP	XCorr	Charge	MH+ [Da]	ΔM [ppm]	RT [min]	# Missed Cleavages
	High	AGEEDNVISQIQRPVK	3	2	2	29539109;29539111		0	0	5.079e-07	5.0342	2	1782.93	-0.230895	43.1765	0
	High	DDEEEQEEETSTQVQRY	1	1	1	29539111		0	0	3.468e-08	4.85254	2	2114.86	-2.77174	41.6852	1
	High	RQEINKENVIVK	1	1	1	29539111		0	0	0.0003213	4.54409	3	1469.85	1.05085	24.3262	2
	High	AGEEDNVISQIQRPVKEL	2	2	2	29539109;29539111		0	0	6.911e-05	4.53078	2	2025.06	-0.0634771	54.7543	1
	High	EAAFNTDYEEIEK	1	1	1	29539111		0	0	1.848e-05	4.38568	2	1558.69	0.327505	46.3004	2
	High	EITPEKNPQLQDL	2	2	2	29539109;29539111		0	0	0.02087	4.20688	2	1524.79	0.781927	46.1685	2
	High	FEITPEKNPQL	1	2	2	29539109;29539111		0	0	0.04719	3.67983	2	1315.69	-1.14735	46.4056	2
	High	AFNTDYEEIEK	1	1	1	29539111		0	0	0.006724	3.46704	2	1358.62	5.50307	43.5807	2
	High	QEINKENVIVK	1	1	1	29539111		0	0	0.0167	3.41357	2	1313.74	0.616834	28.1687	1
	High	FLPQYTDADF	2	1	1	29539111		0	0	0.003876	3.21689	2	1216.55	-0.460342	62.5525	2
	High	FNTDYEEIEK	2	1	1	29539111		0	0	0.001187	2.90064	2	1287.57	-0.347454	41.9892	2
	High	EITPEKNPQL	2	2	2	29539109;29539111		0	0	0.0424	2.88371	2	1168.62	2.62502	35.3065	1
	High	NTDYEEIEK	1	1	1	29539111		0	0	0.001816	2.74872	2	1140.51	0.731215	32.4164	1
	High	TDYEEIEK	1	1	1	29539111		0	0	0.003811	2.70745	2	1026.46	0.655781	32.3802	1
	High	KSVSSESEPF	1	2	2	29539109;29539111		0	0	1.31e-05	2.67942	2	1096.52	0.159997	33.0511	1
	High	SVSSESEPF	1	2	2	29539109;29539111		0	0	0.001806	2.64879	2	968.426	5.41152	43.4649	0
	High	ENENGHIRL	1	2	2	29539109;29539111		0	0	0.1802	2.56017	2	1081.54	0.0744472	27.3631	1
	High	DYEEIEK	1	1	1	29539111		0	0	0.1213	2.23074	2	925.415	0.0143621	31.7966	1
29539109	allergen Len c 1.0101, partial [Lens culinaris]	84.4676	27.27	1	11	19	25	418	47.7976	5.42725
	A2	Sequence	# PSMs	# Proteins	# Protein Groups	Protein Group Accessions	Modifications	ΔCn	q-Value	PEP	XCorr	Charge	MH+ [Da]	ΔM [ppm]	RT [min]	# Missed Cleavages
	High	AGEEDNVISQIQRPVK	3	2	2	29539109;29539111		0	0	5.079e-07	5.0342	2	1782.93	-0.230895	43.1765	0
	High	AGEEDNVISQIQRPVKEL	2	2	2	29539109;29539111		0	0	6.911e-05	4.53078	2	2025.06	-0.0634771	54.7543	1
	High	DEEEGQEEETTK	1	1	1	29539109		0	0	2.618e-06	4.31191	2	1423.57	0.225644	21.6075	0
	High	EAAFNTEYEEIEK	1	1	1	29539109		0	0	1.666e-05	4.31059	2	1572.71	0.696779	46.343	2
	High	EITPEKNPQLQDL	2	2	2	29539109;29539111		0	0	0.02087	4.20688	2	1524.79	0.781927	46.1685	2
	High	VLDLAIPVNRPGQL	2	1	1	29539109		0	0	3.01e-05	3.73637	2	1504.88	-0.311272	58.3795	2
	High	FEITPEKNPQL	1	2	2	29539109;29539111		0	0	0.04719	3.67983	2	1315.69	-1.14735	46.4056	2
	High	FLPQFTDADF	1	1	1	29539109		0	0	0.00345	3.38346	2	1200.56	-0.647381	70.6336	2
	High	VLLEEQEQK	1	1	1	29539109		0	0	0.004516	3.33505	2	1115.59	-1.35378	31.06	2
	High	FNTEYEEIEK	1	1	1	29539109		0	0	0.005439	3.03084	2	1301.59	1.51279	40.221	2
	High	DEEEGQEEETTKQVQRY	1	1	1	29539109		0	0	0.01299	3.02753	3	2097.93	2.8021	34.9876	2
	High	LLEEQEQK	1	1	1	29539109		0	0	0.01853	2.93978	2	1016.53	0.255129	24.5281	2
	High	EITPEKNPQL	2	2	2	29539109;29539111		0	0	0.0424	2.88371	2	1168.62	2.62502	35.3065	1
	High	DLAIPVNRPGQL	1	1	1	29539109		0	0	0.004306	2.81745	2	1292.73	0.12849	51.7556	1
	High	KSVSSESEPF	1	2	2	29539109;29539111		0	0	1.31e-05	2.67942	2	1096.52	0.159997	33.0511	1
	High	SVSSESEPF	1	2	2	29539109;29539111		0	0	0.001806	2.64879	2	968.426	5.41152	43.4649	0
	High	ENENGHIRL	1	2	2	29539109;29539111		0	0	0.1802	2.56017	2	1081.54	0.0744472	27.3631	1
	High	NTEYEEIEK	1	1	1	29539109		0	0	0.04126	2.37731	2	1154.52	-1.73116	31.6108	1
	High	TEYEEIEK	1	1	1	29539109		0	0	0.0004031	2.11146	2	1040.48	-1.48887	30.754	1
443392	Chain A, Crystal Structure Determination And Refinement At 2.3 Angstroms Resolution Of The Lentil Lectin	16.9454	13.81	8	4	4	5	181	19.878	6.56592
	A2	Sequence	# PSMs	# Proteins	# Protein Groups	Protein Group Accessions	Modifications	ΔCn	q-Value	PEP	XCorr	Charge	MH+ [Da]	ΔM [ppm]	RT [min]	# Missed Cleavages
	High	IAPVDTKPQTGGGYL	1	8	1	443392		0	0	0.002647	3.82146	2	1516.81	4.14098	43.678	1
	High	FIAPVDTKPQTGGGY	2	8	1	443392		0	0	0.09796	3.72124	2	1550.8	7.37235	43.7059	1
	High	NLIFQGDGY	1	7	1	443392		0	0	0.0003245	3.47581	2	1026.49	-0.0584803	60.9042	2
	High	IAPVDTKPQTGGGY	1	8	1	443392		0	0	0.002994	2.56269	2	1403.72	2.53546	35.1068	0
854243	vicilin type C, partial [Lens culinaris]	14.2542	25	1	5	5	5	88	10.3245	9.83252
	A2	Sequence	# PSMs	# Proteins	# Protein Groups	Protein Group Accessions	Modifications	ΔCn	q-Value	PEP	XCorr	Charge	MH+ [Da]	ΔM [ppm]	RT [min]	# Missed Cleavages
	High	SDQDNPFIFESK	1	1	1	854243		0	0	1.439e-05	4.27926	2	1426.65	0.117716	52.868	2
	High	ILENLQNY	1	1	1	854243		0	0	0.03539	2.81323	2	1006.52	-0.46322	52.5328	2
	High	SDQDNPFIF	1	1	1	854243		0	0	0.01181	2.75731	2	1082.48	0.30887	70.0559	1
	High	SRSDQDNPF	1	1	1	854243		0	0	0.01301	2.37135	2	1065.46	-1.24054	32.9484	1
	High	SDQDNPF	1	1	1	854243		0	0	0.043	2.03307	2	822.326	-0.751572	43.1443	0
409034130	disease-resistance response protein 49 [Lens culinaris]	11.4873	9.49	1	3	3	3	158	16.6526	5.07178
	A2	Sequence	# PSMs	# Proteins	# Protein Groups	Protein Group Accessions	Modifications	ΔCn	q-Value	PEP	XCorr	Charge	MH+ [Da]	ΔM [ppm]	RT [min]	# Missed Cleavages
	High	SVEIVEGNGGAGTIK	1	1	1	409034130		0	0	0.001125	4.4078	2	1430.75	0.477985	37.3082	0
	High	EIVEGNGGAGTIK	1	1	1	409034130		0	0	0.01763	3.66702	2	1244.65	-0.638602	30.5562	0
	High	IVEGNGGAGTIK	1	1	1	409034130		0	0	7.878e-05	3.41244	2	1115.61	0.160621	25.3449	0
409034126	pathogenesis-related protein 10b [Lens culinaris]	6.33815	5.7	1	2	2	2	158	17.1609	5.24951
	A2	Sequence	# PSMs	# Proteins	# Protein Groups	Protein Group Accessions	Modifications	ΔCn	q-Value	PEP	XCorr	Charge	MH+ [Da]	ΔM [ppm]	RT [min]	# Missed Cleavages
	High	DADVIVPK	1	1	1	409034126		0	0	0.001223	3.40577	2	856.48	2.79598	34.7258	0
	High	HDADVIVPK	1	1	1	409034126		0	0	0.00113	2.93238	2	993.536	-0.488185	26.9537	0
545690189	NADH-plastoquinone oxidoreductase subunit 4 [Lens culinaris]	4.01866	2.01	1	2	2	2	498	56.1596	7.2251
	A2	Sequence	# PSMs	# Proteins	# Protein Groups	Protein Group Accessions	Modifications	ΔCn	q-Value	PEP	XCorr	Charge	MH+ [Da]	ΔM [ppm]	RT [min]	# Missed Cleavages
	High	mGGMAIPMPK	1	1	1	545690189	M1(Oxidation)	0	0	0.05361	2.07815	2	1048.51	9.48047	59.1391	0
	High	GGMAIPmPK	1	1	1	545690189	M7(Oxidation)	0	0	0.09173	1.94051	2	917.457	-1.43598	23.1728	0
545690121	ATP synthase CF1 beta subunit [Lens culinaris]	2.94794	1.84	1	1	1	1	489	52.8766	5.23682
	A2	Sequence	# PSMs	# Proteins	# Protein Groups	Protein Group Accessions	Modifications	ΔCn	q-Value	PEP	XCorr	Charge	MH+ [Da]	ΔM [ppm]	RT [min]	# Missed Cleavages
	High	GIYPAVDPL	1	1	1	545690121		0	0	0.05025	2.94794	2	944.508	-0.867257	60.3307	0
557789225	recombinase A, partial [Rhizobium leguminosarum bv. viciae]	2.32354	8.15	11	1	1	1	135	13.9893	4.55127
	A2	Sequence	# PSMs	# Proteins	# Protein Groups	Protein Group Accessions	Modifications	ΔCn	q-Value	PEP	XCorr	Charge	MH+ [Da]	ΔM [ppm]	RT [min]	# Missed Cleavages
	High	mGDSLPGLQAR	1	11	1	557789225	M1(Oxidation)	0	0	0.1802	2.32354	2	1160.58	4.43247	29.9449	1
88770726	chitin synthase 1, partial [Ascochyta lentis]	2.11662	12.09	2	1	1	1	91	10.1475	10.0083
	A2	Sequence	# PSMs	# Proteins	# Protein Groups	Protein Group Accessions	Modifications	ΔCn	q-Value	PEP	XCorr	Charge	MH+ [Da]	ΔM [ppm]	RT [min]	# Missed Cleavages
	High	VSDGRAKINPR	1	2	1	88770726		0	0	0.1228	2.11662	2	1212.67	-9.24245	27.523	2
467565	lipoxygenase [Lens culinaris]	2.06762	0.92	1	1	1	1	866	96.5787	6.44287
	A2	Sequence	# PSMs	# Proteins	# Protein Groups	Protein Group Accessions	Modifications	ΔCn	q-Value	PEP	XCorr	Charge	MH+ [Da]	ΔM [ppm]	RT [min]	# Missed Cleavages
	High	WTTDSVPK	1	1	1	467565		0	0	0.1073	2.06762	2	933.469	1.47883	34.0226	1
545690183	NADH-plastoquinone oxidoreductase subunit 7 [Lens culinaris]	1.6159	2.29	1	1	1	1	393	45.7674	5.22412
	A2	Sequence	# PSMs	# Proteins	# Protein Groups	Protein Group Accessions	Modifications	ΔCn	q-Value	PEP	XCorr	Charge	MH+ [Da]	ΔM [ppm]	RT [min]	# Missed Cleavages
	High	QLGNIQVPK	1	1	1	545690183		0	0	0.08582	1.6159	2	996.587	3.76148	42.5429	1
TOTAL						82	106

## Sheet: ZF0
Accession	Description	Score	Coverage	# Proteins	# Unique Peptides	# Peptides	# PSMs	# AAs	MW [kDa]	calc. pI
P08438	Vicilin OS=Vicia faba OX=3906 PE=2 SV=1 - [VCL_VICFA]	139.863	42.76	1	32	32	42	463	52.6623	6.06201
	A2	Sequence	# PSMs	# Proteins	# Protein Groups	Protein Group Accessions	Modifications	ΔCn	q-Value	PEP	XCorr	Charge	MH+ [Da]	ΔM [ppm]	RT [min]	# Missed Cleavages
	High	AFPGSAQEVDTLLENQK	4	1	1	P08438		0	0	0.0002349	6.00339	2	1846.91	-2.29208	58.0662	2
	High	EEYDEEKEQGEEEIR	3	1	1	P08438		0	0	9.036e-05	5.24614	2	1911.81	-0.63415	33.8332	2
	High	YDEEKEQGEEEIR	2	1	1	P08438		0	0	0.000103	4.74644	2	1653.72	-3.17211	28.9443	2
	High	ELVGQRNENQQGL	1	1	1	P08438		0	0	0.04088	4.59348	2	1484.75	2.64813	34.4675	2
	High	LSPGDVLVIPAGYPVAIK	1	1	1	P08438		0	0	0.05659	4.20467	3	1809.05	-0.901619	66.1078	2
	High	QRGQEENVIVK	2	1	1	P08438		0	0	0.005482	4.19337	3	1299.7	1.50387	23.4935	1
	High	NLVGFGINAENNQR	1	1	1	P08438		0	0	0.0002214	4.17106	2	1545.77	-4.26327	48.2569	2
	High	VNRDDEEDLR	2	1	1	P08438		0	0	0.06112	4.14069	3	1260.58	0.335202	23.8516	2
	High	ELAFPGSAQEVDTL	1	1	1	P08438		0	0	0.08797	3.98422	2	1476.72	-1.00145	64.9845	1
	High	GFGINAENNQR	1	1	1	P08438		0	0	0.000594	3.96055	2	1219.58	-0.61105	33.7333	1
	High	LLSGNQNQPSIL	1	1	1	P08438		0	0	0.04102	3.89729	2	1283.7	-0.0632559	53.1034	2
	High	EYDEEKEQGEEEIR	1	1	1	P08438		0	0	0.0002812	3.82057	2	1782.77	0.961861	32.4082	2
	High	QRGQEENVIVKISR	1	1	1	P08438		0	0	0.008062	3.77201	4	1655.92	1.41431	32.4152	2
	High	STSSESEPFNLR	1	1	1	P08438		0	0	0.03884	3.58336	2	1353.63	-0.940175	41.2643	2
	High	KSTSSESEPFNL	1	1	1	P08438		0	0	0.1769	3.44638	2	1325.62	-2.12208	45.1132	2
	High	GQEENVIVK	1	1	1	P08438		0	0	0.1569	3.26647	2	1015.54	-1.12576	28.5159	0
	High	FENENGHIR	1	1	1	P08438		0	0	0.02111	3.24038	2	1115.53	2.17373	22.1934	1
	High	VEINEGSL	1	1	1	P08438		0	0	0.1504	3.11804	2	860.435	-1.00423	45.9993	0
	High	NTDYKEIEK	1	1	1	P08438		0	0	0.2182	3.08925	2	1139.56	0.944453	24.321	2
	High	EEKEQGEEEIRK	1	1	1	P08438		0	0	0.007002	2.98848	3	1503.73	0.439507	18.5449	2
	High	TLFENENGHIR	1	1	1	P08438		0	0	0.08311	2.8851	2	1329.66	3.08177	34.5518	2
	High	AGEEDNVISQIHKPVKEL	1	1	1	P08438		0	0	0.02161	2.78501	3	2006.06	0.426823	44.0082	1
	High	KSTSSESEPF	1	1	1	P08438		0	0	0.01759	2.75905	2	1098.5	1.03783	29.8876	1
	High	KQIEELNK	1	1	1	P08438		0	0	0.09149	2.71508	2	1001.56	-0.63203	20.1105	2
	High	SRSDQDNPF	1	1	1	P08438		0	0	0.05661	2.67711	2	1065.46	1.05087	33.2274	1
	High	EEKEQGEEEIR	1	1	1	P08438		0	0	0.03048	2.63238	3	1375.63	0.457737	21.919	1
	High	GQEENVIVKISR	1	1	1	P08438		0	0	0.001511	2.57343	3	1371.76	-0.995949	37.0042	1
	High	STSSESEPFNL	1	1	1	P08438		0	0	0.1017	2.57086	2	1197.53	-0.718694	55.7965	1
	High	EQGEEEIR	1	1	1	P08438		0	0	0.08388	2.39905	2	989.453	-0.435363	23.0459	0
	High	FFEITPK	1	1	1	P08438		0	0	0.1095	2.26848	2	881.478	1.61741	45.2905	2
	High	LAGEEDNVISQIHKPVKEL	3	1	1	P08438		0	0	0.02303	2.13723	4	2119.14	-0.996392	46.0839	2
	High	LAGEEDNVISQIHKPVK	1	1	1	P08438		0	0	0.2182	1.92159	4	1877.02	1.97595	38.3485	1
P05190	Legumin type B OS=Vicia faba OX=3906 GN=LEB4 PE=3 SV=1 - [LEGB4_VICFA]	126.222	29.55	3	11	23	35	484	54.4147	6.22705
	A2	Sequence	# PSMs	# Proteins	# Protein Groups	Protein Group Accessions	Modifications	ΔCn	q-Value	PEP	XCorr	Charge	MH+ [Da]	ΔM [ppm]	RT [min]	# Missed Cleavages
	High	IINPEGQQEEEEEEEEEK	2	3	1	P05190		0	0	8.327e-06	5.64703	2	2187.94	-1.70649	37.5904	0
	High	VESEAGLTETWNPNHPEL	1	1	1	P05190		0	0	0.0002803	5.30124	2	2022.94	-0.93287	55.1932	2
	High	QEEEEEEEEEK	1	3	1	P05190		0	0	0.002276	4.84389	2	1436.56	0.555698	21.5749	0
	High	EEESEEQKDGNSVLSGF	1	3	2	P05190;P16080		0	0	0.02755	4.80846	2	1883.81	-2.82715	51.1281	2
	High	NFVVAEQAGEEEGLEY	1	4	2	P05190;P16080		0	0	0.01779	4.65285	2	1783.8	-0.484454	60.6804	2
	High	IVNSQGNAVFDNK	1	4	2	P05190;P16080		0	0	0.03806	4.59975	2	1405.71	2.60342	34.2543	1
	High	DTSNIANQLDSTPR	2	4	2	P05190;P16080		0	0	0.0007758	4.51547	2	1531.74	1.61837	43.4483	1
	High	SLLDTSNIANQL	1	4	2	P05190;P16080		0	0	0.006055	4.50645	2	1288.67	-0.384563	64.943	2
	High	VVAEQAGEEEGLEYL	1	4	2	P05190;P16080		0	0	0.01579	4.49595	2	1635.77	-0.268765	61.0151	2
	High	ATPADVLANAFGL	1	4	2	P05190;P16080		0	0	0.009948	4.45658	2	1259.66	0.0255912	87.0806	2
	High	QQEEEEEEEEEK	2	3	1	P05190		0	0	0.0004639	4.3446	2	1564.61	0.675043	22.8991	0
	High	LDNINALEPDHR	3	1	1	P05190		0	0	0.02089	4.28217	3	1406.7	-0.713159	38.5313	2
	High	AGLTETWNPNHPEL	1	1	1	P05190		0	0	0.0007013	4.26272	2	1578.75	-0.743411	52.5651	2
	High	EEESEEQKDGNSVL	1	3	2	P05190;P16080		0	0	0.1371	4.1266	2	1592.69	-0.142589	33.5654	1
	High	TETWNPNHPEL	4	1	1	P05190		0	0	0.009644	3.90096	2	1337.61	-0.907482	46.6946	1
	High	GLTETWNPNHPEL	1	1	1	P05190		0	0	0.01467	3.84598	2	1507.72	-0.285607	51.7616	2
	High	QQEEESEEQKDGNSVL	1	3	2	P05190;P16080		0	0	0.004611	3.69845	2	1848.81	-1.16439	33.722	1
	High	QGSRQQQPDSHQKIR	5	1	1	P05190		0	0	0.0006662	3.5802	3	1792.92	-0.107399	13.8704	2
	High	VAEQAGEEEGL	1	4	2	P05190;P16080		0	0	0.09807	3.28867	2	1131.52	0.0316309	38.6421	0
	High	ANQLDSTPR	1	4	2	P05190;P16080		0	0	0.1619	2.99603	2	1001.5	-1.16403	24.1842	1
	High	NQLDSTPR	1	4	2	P05190;P16080		0	0	0.02267	2.96687	2	930.464	0.398438	23.4972	1
	High	TWNPNHPEL	1	1	1	P05190		0	0	0.2181	2.15731	2	1107.52	0.400078	43.4862	1
	High	QQQPDSHQKIRR	1	1	1	P05190		0	0	0.1896	1.69864	3	1520.8	0.0266427	8.44959	2
P16080	Legumin type B (Fragment) OS=Vicia faba OX=3906 GN=LEB7 PE=3 SV=1 - [LEGB7_VICFA]	74.4954	28.96	1	4	16	18	335	37.8052	5.60498
	A2	Sequence	# PSMs	# Proteins	# Protein Groups	Protein Group Accessions	Modifications	ΔCn	q-Value	PEP	XCorr	Charge	MH+ [Da]	ΔM [ppm]	RT [min]	# Missed Cleavages
	High	EEESEEQKDGNSVLSGF	1	3	2	P05190;P16080		0	0	0.02755	4.80846	2	1883.81	-2.82715	51.1281	2
	High	IINPEGQQEEEEQEEEEK	2	1	1	P16080		0	0	0.002484	4.663	2	2186.96	-0.864872	37.2284	0
	High	NFVVAEQAGEEEGLEY	1	4	2	P05190;P16080		0	0	0.01779	4.65285	2	1783.8	-0.484454	60.6804	2
	High	IVNSQGNAVFDNK	1	4	2	P05190;P16080		0	0	0.03806	4.59975	2	1405.71	2.60342	34.2543	1
	High	QEEEEQEEEEK	1	1	1	P16080		0	0	0.006677	4.54133	2	1435.57	0.478856	20.8027	0
	High	DTSNIANQLDSTPR	2	4	2	P05190;P16080		0	0	0.0007758	4.51547	2	1531.74	1.61837	43.4483	1
	High	SLLDTSNIANQL	1	4	2	P05190;P16080		0	0	0.006055	4.50645	2	1288.67	-0.384563	64.943	2
	High	VVAEQAGEEEGLEYL	1	4	2	P05190;P16080		0	0	0.01579	4.49595	2	1635.77	-0.268765	61.0151	2
	High	ATPADVLANAFGL	1	4	2	P05190;P16080		0	0	0.009948	4.45658	2	1259.66	0.0255912	87.0806	2
	High	EGQQEEEEQEEEEK	1	1	1	P16080		0	0	0.006333	4.25495	2	1749.69	0.201112	25.9841	0
	High	EEESEEQKDGNSVL	1	3	2	P05190;P16080		0	0	0.1371	4.1266	2	1592.69	-0.142589	33.5654	1
	High	GQQEEEEQEEEEK	1	1	1	P16080		0	0	0.03241	4.08626	2	1620.65	-0.0857283	23.8232	0
	High	QQEEESEEQKDGNSVL	1	3	2	P05190;P16080		0	0	0.004611	3.69845	2	1848.81	-1.16439	33.722	1
	High	VAEQAGEEEGL	1	4	2	P05190;P16080		0	0	0.09807	3.28867	2	1131.52	0.0316309	38.6421	0
	High	ANQLDSTPR	1	4	2	P05190;P16080		0	0	0.1619	2.99603	2	1001.5	-1.16403	24.1842	1
	High	NQLDSTPR	1	4	2	P05190;P16080		0	0	0.02267	2.96687	2	930.464	0.398438	23.4972	1
P02871	Favin OS=Vicia faba OX=3906 PE=1 SV=1 - [LEC_VICFA]	18.9934	15.88	1	3	3	5	233	25.4929	5.08447
	A2	Sequence	# PSMs	# Proteins	# Protein Groups	Protein Group Accessions	Modifications	ΔCn	q-Value	PEP	XCorr	Charge	MH+ [Da]	ΔM [ppm]	RT [min]	# Missed Cleavages
	High	IFVIDAPNGYNVADGF	2	1	1	P02871		0	0	0.016	5.20452	2	1711.83	-0.286466	74.4084	2
	High	DTKPQTGGGY	2	1	1	P02871		0	0	0.001839	3.47954	2	1023.47	-1.34384	24.0617	0
	High	YNAAWDPSNGK	1	1	1	P02871		0	0	0.2098	2.59581	2	1222.55	1.18375	37.433	2
O91253	Cell cycle link protein OS=Faba bean necrotic yellows virus (isolate SV292-88) OX=291604 GN=DNA-C PE=3 SV=1 - [CLINK_FBNY2]	3.31886	8.28	2	1	1	1	169	19.671	5.32568
	A2	Sequence	# PSMs	# Proteins	# Protein Groups	Protein Group Accessions	Modifications	ΔCn	q-Value	PEP	XCorr	Charge	MH+ [Da]	ΔM [ppm]	RT [min]	# Missed Cleavages
	High	EDGmIVNcSELDKL	1	2	1	O91253	M4(Oxidation); C8(Carbamidomethyl)	0	0	0.008973	3.31886	2	1638.74	4.98636	68.3741	2
P53536	Alpha-1,4 glucan phosphorylase L isozyme, chloroplastic/amyloplastic OS=Vicia faba OX=3906 GN=PHO1 PE=2 SV=2 - [PHSL_VICFA]	2.64009	0.7	1	1	1	1	1003	113.509	5.8208
	A2	Sequence	# PSMs	# Proteins	# Protein Groups	Protein Group Accessions	Modifications	ΔCn	q-Value	PEP	XCorr	Charge	MH+ [Da]	ΔM [ppm]	RT [min]	# Missed Cleavages
	High	KENFVPR	1	1	1	P53536		0	0	0.1463	2.64009	2	889.488	-0.903313	23.0906	2
Q76L40	RNA1 polyprotein OS=Broad bean wilt virus 1 (strain Spinach/United States/ATCC PV-132/1963) OX=649895 GN=RNA1 PE=3 SV=1 - [POL1_BBWVS]	2.44941	0.43	1	1	1	1	1842	205.653	6.771
	A2	Sequence	# PSMs	# Proteins	# Protein Groups	Protein Group Accessions	Modifications	ΔCn	q-Value	PEP	XCorr	Charge	MH+ [Da]	ΔM [ppm]	RT [min]	# Missed Cleavages
	High	EQIESLPK	1	1	1	Q76L40		0	0	0.1114	2.44941	2	943.51	0.298803	20.4976	0
Q9YQ08	Replicase large subunit OS=Tobacco mosaic virus (strain B935A) OX=138309 PE=3 SV=1 - [RDRP_TMVB]	2.44599	0.62	1	1	1	1	1616	183.181	6.91748
	A2	Sequence	# PSMs	# Proteins	# Protein Groups	Protein Group Accessions	Modifications	ΔCn	q-Value	PEP	XCorr	Charge	MH+ [Da]	ΔM [ppm]	RT [min]	# Missed Cleavages
	High	LDEINAcFSR	1	1	1	Q9YQ08	C7(Carbamidomethyl)	0	0	0.208	2.44599	2	1224.56	-3.09731	56.6631	2
P41346	Ferredoxin--NADP reductase, chloroplastic OS=Vicia faba OX=3906 GN=PETH PE=2 SV=1 - [FENR_VICFA]	1.8673	2.48	1	1	1	1	363	40.5529	8.54346
	A2	Sequence	# PSMs	# Proteins	# Protein Groups	Protein Group Accessions	Modifications	ΔCn	q-Value	PEP	XCorr	Charge	MH+ [Da]	ΔM [ppm]	RT [min]	# Missed Cleavages
	High	YIQTRmAQY	1	1	1	P41346	M6(Oxidation)	0	0	0.1029	1.8673	2	1189.56	-8.50227	42.1385	2
TOTAL						79	105

## Sheet: ZF96
Accession	Description	Score	Coverage	# Proteins	# Unique Peptides	# Peptides	# PSMs	# AAs	MW [kDa]	calc. pI
P08438	Vicilin OS=Vicia faba OX=3906 PE=2 SV=1 - [VCL_VICFA]	227.793	54.21	1	47	47	74	463	52.6623	6.06201
	A2	Sequence	# PSMs	# Proteins	# Protein Groups	Protein Group Accessions	Modifications	ΔCn	q-Value	PEP	XCorr	Charge	MH+ [Da]	ΔM [ppm]	RT [min]	# Missed Cleavages
	High	AFPGSAQEVDTLLENQK	5	1	1	P08438		0	0	2.25933e-15	5.94858	2	1846.92	-0.77191	57.8476	2
	High	EEYDEEKEQGEEEIR	2	1	1	P08438		0	0	4.371e-10	5.22842	2	1911.81	-1.14496	33.8524	2
	High	EQGEEEIRKQVQNY	1	1	1	P08438		0	0	9.294e-05	4.97192	2	1749.84	0.823562	39.6874	2
	High	SAQEVDTLLENQK	1	1	1	P08438		0	0	2.99e-07	4.51407	2	1474.74	-0.0762517	43.8565	2
	High	NLVGFGINAENNQR	1	1	1	P08438		0	0	8.726e-05	4.48157	2	1545.79	8.9247	48.5266	2
	High	EYDEEKEQGEEEIR	2	1	1	P08438		0	0	2.279e-07	4.3194	2	1782.77	1.44117	32.6386	2
	High	VNRDDEEDLR	2	1	1	P08438		0	0	0.0003161	4.24908	3	1260.58	0.480457	24.0143	2
	High	ELVGQRNENQQGL	1	1	1	P08438		0	0	3.544e-06	4.21336	2	1484.75	-0.0650036	34.4484	2
	High	LSPGDVLVIPAGYPVAIK	3	1	1	P08438		0	0	1.032e-11	4.13035	2	1809.05	0.691536	65.7686	2
	High	AIVIVTVNEGKGDF	1	1	1	P08438		0	0	0.0001631	4.03428	2	1461.79	-0.0861728	53.5497	1
	High	ELAFPGSAQEVDTL	1	1	1	P08438		0	0	2.582e-05	3.9731	2	1476.72	0.486488	64.7722	1
	High	ELAFPGSAQEVDTLL	1	1	1	P08438		0	0	0.002926	3.9155	2	1589.81	-0.369806	74.1643	2
	High	QRGQEENVIVK	2	1	1	P08438		0	0	0.0004511	3.91343	3	1299.7	-0.327606	23.583	1
	High	LLSGNQNQPSIL	1	1	1	P08438		0	0	0.0003022	3.88878	2	1283.7	-0.0632559	53.2904	2
	High	DEEKEQGEEEIRK	2	1	1	P08438		0	0	2.331e-06	3.86081	3	1618.75	-0.668156	21.3148	2
	High	AFPGSAQEVDTL	2	1	1	P08438		0	0	2.27e-05	3.81501	2	1234.59	-0.141802	54.9554	0
	High	EKEQGEEEIRK	2	1	1	P08438		0	0	9.521e-07	3.8046	3	1374.69	0.0349233	15.4437	2
	High	GQEENVIVK	1	1	1	P08438		0	0	0.003562	3.48607	2	1015.54	-1.12576	28.1344	0
	High	AFPGSAQEVDTLL	1	1	1	P08438		0	0	0.00136	3.43845	2	1347.68	0.621764	65.977	1
	High	GQEENVIVKISR	1	1	1	P08438		0	0	0.01103	3.43561	2	1371.76	-0.563452	37.1533	1
	High	AKLSPGDVL	1	1	1	P08438		0	0	0.0001732	3.4248	2	899.519	-0.622218	41.6977	2
	High	QEVDTLLENQK	1	1	1	P08438		0	0	0.001278	3.34572	2	1316.67	-1.24645	41.0039	2
	High	TLFENENGHIR	1	1	1	P08438		0	0	0.001811	3.34365	2	1329.65	-0.682266	34.461	2
	High	GINAENNQRY	1	1	1	P08438		0	0	0.01543	3.33208	2	1178.55	0.0576463	27.118	1
	High	AGEEDNVISQIHKPVKEL	6	1	1	P08438		0	0	2.115e-06	3.16448	3	2006.05	-1.94637	44.9022	1
	High	VEINEGSLL	1	1	1	P08438		0	0	0.05453	3.16411	2	973.52	-0.348576	57.1665	1
	High	NTDYKEIEK	1	1	1	P08438		0	0	0.0001455	3.15024	2	1139.56	-0.126754	24.6639	2
	High	EKEQGEEEIR	2	1	1	P08438		0	0	0.007164	3.14417	2	1246.59	-0.147112	19.7352	1
	High	FENENGHIR	1	1	1	P08438		0	0	0.009695	3.12748	2	1115.52	0.204019	21.7892	1
	High	SREPIYSNK	1	1	1	P08438		0	0	0.0002079	3.12626	2	1093.56	-0.366947	19.7667	2
	High	FLAGEEDNVISQIHKPVK	4	1	1	P08438		0	0	0.0001789	3.12502	4	2024.08	-0.36869	46.6132	2
	High	STSSESEPFNLR	1	1	1	P08438		0	0	0.1572	3.11274	2	1353.63	-0.579454	41.3639	2
	High	LENQKQSHF	1	1	1	P08438		0	0	4.983e-05	3.08288	2	1130.56	-1.12026	19.9456	2
	High	DLVIPVNRPGEPQSF	1	1	1	P08438		0	0	0.05166	3.07219	2	1667.87	-0.549276	56.9577	1
	High	VEINEGSL	1	1	1	P08438		0	0	0.002465	2.98261	2	860.436	-0.0820692	46.4326	0
	High	DTLLENQK	1	1	1	P08438		0	0	0.06913	2.94848	2	960.501	1.51476	30.1081	2
	High	KSTSSESEPFNL	1	1	1	P08438		0	0	0.1139	2.9309	2	1325.62	1.1009	45.3149	2
	High	KQIEELNK	1	1	1	P08438		0	0	0.0003697	2.79761	2	1001.56	-1.05861	19.9556	2
	High	LVNRDDEEDL	1	1	1	P08438		0	0	2.681e-06	2.76069	2	1217.56	-0.902794	34.6772	2
	High	VNRDDEEDL	2	1	1	P08438		0	0	0.2007	2.70427	2	1104.48	0.519094	29.2283	1
	High	STSSESEPFNL	1	1	1	P08438		0	0	0.002614	2.69944	2	1197.53	-0.718694	55.8814	1
	High	LAGEEDNVISQIHKPVKEL	5	1	1	P08438		0	0	0.04352	2.54558	3	2119.14	0.248434	46.9908	2
	High	DDEEDLRVL	1	1	1	P08438		0	0	0.186	2.50279	2	1103.52	-0.146256	50.9402	2
	High	LAGEEDNVISQIHKPVK	1	1	1	P08438		0	0	0.04923	2.49483	4	1877.01	-0.755486	39.1336	1
	High	EQGEEEIR	1	1	1	P08438		0	0	0.06973	2.39432	2	989.454	0.304865	22.7672	0
	High	FFEITPK	1	1	1	P08438		0	0	0.008406	2.20127	2	881.477	0.648026	45.5544	2
	High	SDQDNPF	1	1	1	P08438		0	0	0.02811	2.02924	2	822.325	-2.38447	43.1757	0
P05190	Legumin type B OS=Vicia faba OX=3906 GN=LEB4 PE=3 SV=1 - [LEGB4_VICFA]	158.813	37.81	1	14	30	45	484	54.4147	6.22705
	A2	Sequence	# PSMs	# Proteins	# Protein Groups	Protein Group Accessions	Modifications	ΔCn	q-Value	PEP	XCorr	Charge	MH+ [Da]	ΔM [ppm]	RT [min]	# Missed Cleavages
	High	SEAGLTETWNPNHPEL	1	1	1	P05190		0	0	3.279e-06	5.55141	2	1794.83	-0.542983	53.9055	2
	High	VESEAGLTETWNPNHPEL	1	1	1	P05190		0	0	9.013e-07	5.21459	2	2022.94	-1.41562	55.3443	2
	High	NFVVAEQAGEEEGLEY	2	4	2	P05190;P16080		0	0	6.616e-08	5.18743	2	1783.8	-1.71624	60.7633	2
	High	IINPEGQQEEEEEEEEEK	1	3	1	P05190		0	0	8.3e-07	5.12405	2	2187.94	1.30629	38.0236	0
	High	AGSISTANSLTLPILR	1	4	2	P05190;P16080		0	0	0.000223	5.07532	2	1613.92	0.299717	59.5575	2
	High	DTSNIANQLDSTPR	2	4	2	P05190;P16080		0	0	5.144e-07	4.99817	2	1531.73	-1.09123	43.157	1
	High	IVNSQGNAVFDNK	1	4	2	P05190;P16080		0	0	1.837e-06	4.86536	2	1405.71	-0.00174378	34.3557	1
	High	QEEEEEEEEEK	2	3	1	P05190		0	0	1.29e-06	4.79064	2	1436.56	2.00026	21.8116	0
	High	AGLTETWNPNHPEL	1	1	1	P05190		0	0	9.713e-06	4.7559	2	1578.75	0.107117	52.7435	2
	High	LDTSNIANQLDSTPR	1	4	2	P05190;P16080		0	0	3.957e-06	4.53812	2	1644.82	-0.251898	48.7749	2
	High	SLLDTSNIANQL	1	4	2	P05190;P16080		0	0	2.361e-05	4.50994	2	1288.67	-0.479289	64.7213	2
	High	QQEEESEEQKDGNSVL	2	3	2	P05190;P16080		0	0	3.077e-05	4.33735	2	1848.81	-1.82465	33.9341	1
	High	QQEEEEEEEEEK	4	3	1	P05190		0	0	6.083e-07	4.30946	2	1564.61	0.206926	22.5652	0
	High	LDNINALEPDHR	2	1	1	P05190		0	0	4.974e-05	4.28028	3	1406.7	-1.42908	38.885	2
	High	EEESEEQKDGNSVL	1	3	2	P05190;P16080		0	0	0.0007524	4.10508	2	1592.69	0.0873434	33.8388	1
	High	TIDPNGLHLPSYSPSPQL	1	1	1	P05190		0	0	0.0007177	4.04922	2	1935.98	-0.632911	60.303	2
	High	VVAEQAGEEEGLEY	1	4	2	P05190;P16080		0	0	8.499e-09	3.96474	2	1522.69	-0.31266	49.1754	1
	High	TETWNPNHPEL	4	1	1	P05190		0	0	0.03212	3.62605	2	1337.61	1.73905	47.6304	1
	High	VVAEQAGEEEGL	1	4	2	P05190;P16080		0	0	4.33e-08	3.62162	2	1230.58	-0.71456	42.152	0
	High	LTETWNPNHPEL	1	1	1	P05190		0	0	0.0001965	3.58374	2	1450.7	0.113988	49.2201	2
	High	ATPADVLANAFGL	1	4	2	P05190;P16080		0	0	0.01288	3.45886	2	1259.66	-1.33111	86.3819	2
	High	AGSISTANSLTLPIL	1	4	2	P05190;P16080		0	0	0.0181	3.31468	2	1457.82	0.614419	71.5891	1
	High	ANQLDSTPR	1	4	2	P05190;P16080		0	0	0.08548	3.23816	2	1001.5	-1.10308	24.4855	1
	High	AEQAGEEEGL	1	4	2	P05190;P16080		0	0	0.007624	3.16055	2	1032.45	1.74866	35.6208	0
	High	WTYNNGDEPL	2	4	2	P05190;P16080		0	0	3.714e-05	2.96624	2	1208.52	-0.390061	54.1854	2
	High	NQLDSTPR	1	4	2	P05190;P16080		0	0	0.05863	2.65364	2	930.464	-0.19193	23.4457	1
	High	QGSRQQQPDSHQKIR	2	1	1	P05190		0	0	3.899e-05	2.47418	4	1792.92	0.668076	14.1108	2
	High	GSRQQQPDSHQKIR	3	1	1	P05190		0	0	0.04685	2.30816	4	1664.86	0.271274	13.7877	2
	High	QQQPDSHQKIR	1	1	1	P05190		0	0	0.0455	2.27224	3	1364.7	-0.406367	14.2905	1
	High	QQQPDSHQKIRR	1	1	1	P05190		0	0	0.001277	1.92575	3	1520.8	-0.153958	13.1663	2
P16080	Legumin type B (Fragment) OS=Vicia faba OX=3906 GN=LEB7 PE=3 SV=1 - [LEGB7_VICFA]	98.2847	40.3	1	3	19	24	335	37.8052	5.60498
	A2	Sequence	# PSMs	# Proteins	# Protein Groups	Protein Group Accessions	Modifications	ΔCn	q-Value	PEP	XCorr	Charge	MH+ [Da]	ΔM [ppm]	RT [min]	# Missed Cleavages
	High	YLGGNPEVEFPETQEEQQER	2	3	1	P16080		0	0	3.89e-14	5.92539	3	2379.07	-1.24816	50.2059	2
	High	NFVVAEQAGEEEGLEY	2	4	2	P05190;P16080		0	0	6.616e-08	5.18743	2	1783.8	-1.71624	60.7633	2
	High	AGSISTANSLTLPILR	1	4	2	P05190;P16080		0	0	0.000223	5.07532	2	1613.92	0.299717	59.5575	2
	High	DTSNIANQLDSTPR	2	4	2	P05190;P16080		0	0	5.144e-07	4.99817	2	1531.73	-1.09123	43.157	1
	High	IVNSQGNAVFDNK	1	4	2	P05190;P16080		0	0	1.837e-06	4.86536	2	1405.71	-0.00174378	34.3557	1
	High	QEEEEQEEEEK	1	1	1	P16080		0	0	1.75e-10	4.62579	2	1435.57	0.308791	20.5173	0
	High	LDTSNIANQLDSTPR	1	4	2	P05190;P16080		0	0	3.957e-06	4.53812	2	1644.82	-0.251898	48.7749	2
	High	SLLDTSNIANQL	1	4	2	P05190;P16080		0	0	2.361e-05	4.50994	2	1288.67	-0.479289	64.7213	2
	High	QQEEESEEQKDGNSVL	2	3	2	P05190;P16080		0	0	3.077e-05	4.33735	2	1848.81	-1.82465	33.9341	1
	High	EGQQEEEEQEEEEK	1	1	1	P16080		0	0	0.004449	4.31048	2	1749.7	0.968545	26.2108	0
	High	EEESEEQKDGNSVL	1	3	2	P05190;P16080		0	0	0.0007524	4.10508	2	1592.69	0.0873434	33.8388	1
	High	VVAEQAGEEEGLEY	1	4	2	P05190;P16080		0	0	8.499e-09	3.96474	2	1522.69	-0.31266	49.1754	1
	High	VVAEQAGEEEGL	1	4	2	P05190;P16080		0	0	4.33e-08	3.62162	2	1230.58	-0.71456	42.152	0
	High	ATPADVLANAFGL	1	4	2	P05190;P16080		0	0	0.01288	3.45886	2	1259.66	-1.33111	86.3819	2
	High	AGSISTANSLTLPIL	1	4	2	P05190;P16080		0	0	0.0181	3.31468	2	1457.82	0.614419	71.5891	1
	High	ANQLDSTPR	1	4	2	P05190;P16080		0	0	0.08548	3.23816	2	1001.5	-1.10308	24.4855	1
	High	AEQAGEEEGL	1	4	2	P05190;P16080		0	0	0.007624	3.16055	2	1032.45	1.74866	35.6208	0
	High	WTYNNGDEPL	2	4	2	P05190;P16080		0	0	3.714e-05	2.96624	2	1208.52	-0.390061	54.1854	2
	High	NQLDSTPR	1	4	2	P05190;P16080		0	0	0.05863	2.65364	2	930.464	-0.19193	23.4457	1
P02871	Favin OS=Vicia faba OX=3906 PE=1 SV=1 - [LEC_VICFA]	19.8271	17.6	1	4	4	5	233	25.4929	5.08447
	A2	Sequence	# PSMs	# Proteins	# Protein Groups	Protein Group Accessions	Modifications	ΔCn	q-Value	PEP	XCorr	Charge	MH+ [Da]	ΔM [ppm]	RT [min]	# Missed Cleavages
	High	IFVIDAPNGYNVADGF	2	1	1	P02871		0	0	1.624e-06	5.29952	2	1711.83	-1.64135	74.262	2
	High	DTKPQTGGGY	1	1	1	P02871		0	0	0.0007075	3.37326	2	1023.47	-0.389671	24.178	0
	High	YNAAWDPSNGK	1	1	1	P02871		0	0	0.07386	3.26874	2	1222.55	0.384962	37.5125	2
	High	IAPVDTKPQTGGGY	1	1	1	P02871		0	0	0.01445	2.9496	2	1403.72	1.0571	34.7907	0
P53536	Alpha-1,4 glucan phosphorylase L isozyme, chloroplastic/amyloplastic OS=Vicia faba OX=3906 GN=PHO1 PE=2 SV=2 - [PHSL_VICFA]	13.1296	6.98	1	5	5	5	1003	113.509	5.8208
	A2	Sequence	# PSMs	# Proteins	# Protein Groups	Protein Group Accessions	Modifications	ΔCn	q-Value	PEP	XCorr	Charge	MH+ [Da]	ΔM [ppm]	RT [min]	# Missed Cleavages
	High	MRFHPNSTAVTESVPR	1	1	1	P53536		0	0	0.08429	4.04876	2	1828.91	-2.3143	64.7778	2
	High	EGGEEEETSKEGGEEEEEK	1	1	1	P53536		0	0	0.05103	3.7286	3	2110.84	0.193782	18.9403	1
	High	DGQEEVAEDWL	1	1	1	P53536		0	0	0.04706	2.90797	2	1290.55	-0.00913347	69.6898	1
	High	KLPEPVPVPPK	1	1	1	P53536		0	0	0.09468	2.44423	3	1200.73	-0.457255	34.5408	1
	High	EEGDDGKEDEVEK	1	1	1	P53536		0	0	0.06972	1.97615	3	1478.61	-0.565101	20.3594	1
Q06215	Polyphenol oxidase A1, chloroplastic OS=Vicia faba OX=3906 PE=1 SV=1 - [PPO_VICFA]	3.47167	2.15	1	1	1	1	606	68.4979	7.40088
	A2	Sequence	# PSMs	# Proteins	# Protein Groups	Protein Group Accessions	Modifications	ΔCn	q-Value	PEP	XCorr	Charge	MH+ [Da]	ΔM [ppm]	RT [min]	# Missed Cleavages
	High	EEEVLVIEGIEFY	1	1	1	Q06215		0	0	0.04493	3.47167	2	1568.77	-4.65757	35.3205	2
P89657	Replicase large subunit OS=Pepper mild mottle virus (strain Japan) OX=138663 PE=1 SV=1 - [RDRP_PMMVJ]	2.894	0.87	2	1	1	1	1612	183.187	7.35693
	A2	Sequence	# PSMs	# Proteins	# Protein Groups	Protein Group Accessions	Modifications	ΔCn	q-Value	PEP	XCorr	Charge	MH+ [Da]	ΔM [ppm]	RT [min]	# Missed Cleavages
	High	NTQNAVHSLAGGLR	1	2	1	P89657		0	0	0.04172	2.894	2	1437.76	2.2239	50.0907	2
P52416	Glucose-1-phosphate adenylyltransferase small subunit 1, chloroplastic OS=Vicia faba OX=3906 GN=AGPC PE=2 SV=1 - [GLGS1_VICFA]	2.61458	2.17	1	1	1	1	508	55.5925	6.87354
	A2	Sequence	# PSMs	# Proteins	# Protein Groups	Protein Group Accessions	Modifications	ΔCn	q-Value	PEP	XCorr	Charge	MH+ [Da]	ΔM [ppm]	RT [min]	# Missed Cleavages
	High	DKNARIGENVK	1	1	1	P52416		0	0	0.02273	2.61458	2	1243.66	-8.97278	41.4135	2
P69688	Capsid protein OS=Tobacco mosaic virus (strain B935A) OX=138309 GN=CP PE=3 SV=2 - [CAPSD_TMVB]	1.96178	9.43	1	1	1	1	159	17.6129	5.22412
	A2	Sequence	# PSMs	# Proteins	# Protein Groups	Protein Group Accessions	Modifications	ΔCn	q-Value	PEP	XCorr	Charge	MH+ [Da]	ΔM [ppm]	RT [min]	# Missed Cleavages
	High	TVAIRSAINNLIVEL	1	1	1	P69688		0	0	0.2007	1.96178	2	1625.96	0.815005	56.6313	2
TOTAL						109	157
