# Supplementary material for: Lentil and Fava Bean With Contrasting Germination Kinetics: A Focus on Digestion of Proteins and Bioactivity of Resistant Peptides
Source: Front Plant Sci. 2021 Oct 25;12:754287. doi: 10.3389/fpls.2021.754287 (PMC8575454; doi:10.3389/fpls.2021.754287)
Supplement: Supplementary file 1 [file Data_Sheet_1.zip › Supplementary Data 2.XLSX]

## Sheet: Gray zero tannin lentil, GZT
Sequence	Source protein	Activity Prediction (PeptideRanker)	Biological activity (BIOPEP-UWM)	Dry seed	Sprouted seed	BBB		HIA		Ames mutagenesis		Hepatotoxicity		Carcinogenicity		Acute Oral Toxicity
						R	P	R	P	R	P	R	P	R	P	kg/mol
SLPSEFEPFNLR	Convicilin	0.778753	ACE inhibitor	+	-	+	0.9274	+	0.647	-	0.78	-	0.55	-	0.7	3.1
			CaMPDE inhibitor
			dipeptidyl peptidase III inhibitor
			dipeptidyl peptidase IV inhibitor
			hypolipidemic
			renin inhibitor
			stimulating
KSLPSEFEPFNLR	Convicilin	0.689868	ACE inhibitor	+	-	+	0.9274	+	0.6451	-	0.8	-	0.6	-	0.6857	2.911
			CaMPDE inhibitor
			dipeptidyl peptidase III inhibitor
			dipeptidyl peptidase IV inhibitor
			hypolipidemic
			renin inhibitor
			stimulating
SLPSEFEPF	Convicilin	0.685515	ACE inhibitor	+	+	-	0.3582	-	0.3837	-	0.81	-	0.625	-	0.6571	2.943
			CaMPDE inhibitor
			dipeptidyl peptidase III inhibitor
			dipeptidyl peptidase IV inhibitor
			hypolipidemic
			renin inhibitor
			stimulating
KSLPSEFEPFNL	Convicilin	0.669320	ACE inhibitor	+	-	-	0.2908	+	0.6316	-	0.84	-	0.625	-	0.6571	2.755
			CaMPDE inhibitor
			dipeptidyl peptidase III inhibitor
			dipeptidyl peptidase IV inhibitor
			hypolipidemic
			renin inhibitor
			stimulating
SQNPKYSNKFG	Convicilin	0.630635	ACE inhibitor	+	-	+	0.7767	-	0.4635	-	0.67	-	0.7	-	0.6857	2.615
			CaMPDE inhibitor
			dipeptidyl peptidase IV inhibitor
			renin inhibitor
SLPSEFEPFN	Convicilin	0.619232	ACE inhibitor	+	-	-	0.2908	+	0.6437	-	0.8	-	0.7	-	0.6714	2.849
			CaMPDE inhibitor
			dipeptidyl peptidase III inhibitor
			dipeptidyl peptidase IV inhibitor
			hypolipidemic
			renin inhibitor
			stimulating
EQSPGQWRPSHG	Convicilin	0.574289	ACE inhibitor	+	-	+	0.9524	-	0.4119	-	0.69	-	0.625	-	0.8143	2.924
			antiamnestic
			antithrombotic
			dipeptidyl peptidase IV inhibitor
			neuropeptide
			regulating
KSLPSEFEPF	Convicilin	0.555158	ACE inhibitor	+	+	-	0.3582	-	0.3991	-	0.84	-	0.7	-	0.6429	2.779
			CaMPDE inhibitor
			dipeptidyl peptidase III inhibitor
			dipeptidyl peptidase IV inhibitor
			hypolipidemic
			renin inhibitor
			stimulating
EQSPGQWRPSHGKEEDEEEKEQ	Convicilin	0.547985	ACE inhibitor	+	+	+	0.9524	-	0.4119	-	0.71	-	0.625	-	0.8143	2.882
			antiamnestic
			antithrombotic
			dipeptidyl peptidase IV inhibitor
			neuropeptide
			regulating
			stimulating
SLPSEFEPFNLRSQNPK	Convicilin	0.547099	ACE inhibitor	+	-	+	0.9274	+	0.647	-	0.8	-	0.6	-	0.7	2.906
			CaMPDE inhibitor
			dipeptidyl peptidase III inhibitor
			dipeptidyl peptidase IV inhibitor
			hypolipidemic
			renin inhibitor
			stimulating
EQSPGQWRPSHGKEEDEEEKEQK	Convicilin	0.543929	ACE inhibitor	+	+	+	0.9524	-	0.4119	-	0.71	-	0.625	-	0.8143	2.761
			antiamnestic
			antithrombotic
			dipeptidyl peptidase IV inhibitor
			neuropeptide
			regulating
			stimulating
SDLFENL	Convicilin	0.522059	ACE inhibitor	+	+	+	0.9177	+	0.7535	-	0.79	+	0.55	-	0.7286	2.134
			dipeptidyl peptidase IV inhibitor
DFVISLNRPGK	Convicilin	0.505607	ACE inhibitor	+	-	+	0.937	+	0.6451	-	0.75	-	0.525	-	0.6857	2.934
			antiamnestic
			antithrombotic
			dipeptidyl peptidase IV inhibitor
			regulating
			renin inhibitor
ASSNLNLLGFGINAENNER	Convicilin	0.502832	ACE inhibitor	+	-	+	0.9611	+	0.7234	-	0.77	-	0.575	-	0.7429	2.752
			dipeptidyl peptidase III inhibitor
			dipeptidyl peptidase IV inhibitor
			stimulating
SKPHTIFLPQFT	Allergen Len c 1.0101	0.66861	ACE inhibitor	+	-	+	0.8135	+	0.6483	-	0.79	-	0.55	-	0.8	3.44
			antioxidative
			dipeptidyl peptidase III inhibitor
			dipeptidyl peptidase IV inhibitor
			renin inhibitor
SRNPIYSNKFGK	Allergen Len c 1.0101 Allergen Len c 1.0102	0.57941	ACE inhibitor	+	-	+	0.9318	+	0.6722	-	0.68	-	0.625	-	0.7	2.888
			antioxidative
			CaMPDE inhibitor
			dipeptidyl peptidase IV inhibitor
			renin inhibitor
RSDQENPFIFK	Allergen Len c 1.0101 Allergen Len c 1.0102	0.522792	ACE inhibitor	+	-	+	0.9339	+	0.6451	-	0.82	-	0.625	-	0.6857	2.93
			dipeptidyl peptidase III inhibitor
			dipeptidyl peptidase IV inhibitor
SRNPIYSNKFG	Allergen Len c 1.0101 Allergen Len c 1.0102	0.585459	ACE inhibitor	-	+	+	0.9318	+	0.6722	-	0.69	-	0.65	-	0.7	2.89
			antioxidative
			CaMPDE inhibitor
			dipeptidyl peptidase IV inhibitor
			renin inhibitor
LSPGDVFVVPAGHPVA	Allergen Len c 1.0102	0.531793	ACE inhibitor	+	-	+	0.7948	+	0.6604	-	0.79	+	0.525	-	0.7857	3.193
			antiamnestic
			antithrombotic
			dipeptidyl peptidase III inhibitor
			dipeptidyl peptidase IV inhibitor
			regulating
LSPGDVFVVPAGHPV	Allergen Len c 1.0102	0.522036	ACE inhibitor	+	-	+	0.7948	+	0.6604	-	0.79	+	0.525	-	0.7857	3.415
			antiamnestic
			antithrombotic
			dipeptidyl peptidase III inhibitor
			dipeptidyl peptidase IV inhibitor
			regulating
SDQDNPFIFE	Vicilin type C	0.704359	ACE inhibitor	+	+	-	0.3026	+	0.6437	-	0.83	-	0.625	-	0.6714	3.011
			dipeptidyl peptidase III inhibitor
			dipeptidyl peptidase IV inhibitor
TOTAL NUMBER OF BIOACTIVE SEQUENCES				21	7

## Sheet: Beluga Lentil, BL
Sequence	Source protein	Activity Prediction (PeptideRanker)	Biological activity (BIOPEP-UWM)	Dry seed	Sprouted seed	BBB		HIA		Ames mutagenesis		Hepatotoxicity		Carcinogenicity		Acute Oral Toxicity
						R	P	R	P	R	P	R	P	R	P	kg/mol
SLPSEFEPFNLR	Convicilin	0.778753	ACE inhibitor	+	-	+	0.9274	+	0.647	-	0.78	-	0.55	-	0.7	3.1
			CaMPDE inhibitor
			dipeptidyl peptidase III inhibitor
			dipeptidyl peptidase IV inhibitor
			hypolipidemic
			renin inhibitor
			stimulating
SLPSEFEPF	Convicilin	0.685515	ACE inhibitor	+	+	-	0.3582	-	0.3837	-	0.81	-	0.625	-	0.6571	2.943
			CaMPDE inhibitor
			dipeptidyl peptidase III inhibitor
			dipeptidyl peptidase IV inhibitor
			hypolipidemic
			renin inhibitor
			stimulating
SQNPKYSNKFGK	Convicilin	0.638427	ACE inhibitor	+	-	+	0.7767	-	0.4635	-	0.69	-	0.675	-	0.6857	2.55
			CaMPDE inhibitor
			dipeptidyl peptidase IV inhibitor
			renin inhibitor
SLPSEFEPFN	Convicilin	0.619232	ACE inhibitor	+	-	-	0.2908	+	0.6437	-	0.8	-	0.7	-	0.6714	2.849
			CaMPDE inhibitor
			dipeptidyl peptidase III inhibitor
			dipeptidyl peptidase IV inhibitor
			hypolipidemic
			renin inhibitor
			stimulating
EQSPGQWRPSHG	Convicilin	0.574289	ACE inhibitor	+	+	+	0.9524	-	0.4119	-	0.69	-	0.625	-	0.8143	2.924
			antiamnestic
			antithrombotic
			dipeptidyl peptidase IV inhibitor
			neuropeptide
			regulating
KSLPSEFEPF	Convicilin	0.555158	ACE inhibitor	+	-	-	0.3582	-	0.3991	-	0.84	-	0.7	-	0.6429	2.779
			CaMPDE inhibitor
			dipeptidyl peptidase III inhibitor
			dipeptidyl peptidase IV inhibitor
			hypolipidemic
			renin inhibitor
			stimulating
EQSPGQWRPSHGKEEDEEEKEQ	Convicilin	0.547985	ACE inhibitor	+	+	+	0.9524	-	0.4119	-	0.71	-	0.625	-	0.8143	2.882
			antiamnestic
			antithrombotic
			dipeptidyl peptidase IV inhibitor
			neuropeptide
			regulating
			stimulating
EQSPGQWRPSHGKEEDEEEKEQK	Convicilin	0.543929	ACE inhibitor	+	+	+	0.9524	-	0.4119	-	0.71	-	0.625	-	0.8143	2.761
			antiamnestic
			antithrombotic
			dipeptidyl peptidase IV inhibitor
			neuropeptide
			regulating
			stimulating
EQSPGQWRPSHGKEEDEEEKE	Convicilin	0.543673	ACE inhibitor	+	-	+	0.9524	-	0.4119	-	0.71	-	0.625	-	0.8143	2.842
			antiamnestic
			antithrombotic
			dipeptidyl peptidase IV inhibitor
			neuropeptide
			regulating
			stimulating
SDLFENL	Convicilin	0.522059	ACE inhibitor	+	-	+	0.9177	+	0.7535	-	0.79	+	0.55	-	0.7286	2.134
			dipeptidyl peptidase IV inhibitor
DFVISLNRPGK	Convicilin	0.505607	ACE inhibitor	+	-	+	0.937	+	0.6451	-	0.75	-	0.525	-	0.6857	2.934
			antiamnestic
			antithrombotic
			dipeptidyl peptidase IV inhibitor
			regulating
			renin inhibitor
ASSNLNLLGFGINAENNER	Convicilin	0.502832	ACE inhibitor	+	+	+	0.9611	+	0.7234	-	0.77	-	0.575	-	0.7429	2.752
			dipeptidyl peptidase III inhibitor
			dipeptidyl peptidase IV inhibitor
			stimulating
KSLPSEFEPFN	Convicilin	0.514656	ACE inhibitor	-	+	-	0.2908	+	0.6316	-	0.83	-	0.65	-	0.6571	2.665
			CaMPDE inhibitor
			dipeptidyl peptidase III inhibitor
			dipeptidyl peptidase IV inhibitor
			hypolipidemic
			renin inhibitor
			stimulating
NPIYSNKFG	Allergen Len c 1.0101 Allergen Len c 1.0102	0.659295	ACE inhibitor	+	-	-	0.3537	+	0.6619	-	0.76	-	0.6	-	0.6571	2.796
			antioxidative
			CaMPDE inhibitor
			dipeptidyl peptidase IV inhibitor
			renin inhibitor
SRNPIYSNKFG	Allergen Len c 1.0101 Allergen Len c 1.0102	0.585459	ACE inhibitor	+	-	+	0.9318	+	0.6722	-	0.69	-	0.65	-	0.7	2.89
			antioxidative
			CaMPDE inhibitor
			dipeptidyl peptidase IV inhibitor
			renin inhibitor
SRNPIYSNKFGK	Allergen Len c 1.0101 Allergen Len c 1.0102	0.57941	ACE inhibitor	+	-	+	0.9318	+	0.6722	-	0.68	-	0.625	-	0.7	2.888
			antioxidative
			CaMPDE inhibitor
			dipeptidyl peptidase IV inhibitor
			renin inhibitor
SDQENPF	Allergen Len c 1.0101 Allergen Len c 1.0102	0.544707	dipeptidyl peptidase III inhibitor	+	-	+	0.8413	-	0.5313	-	0.8	-	0.55	-	0.7	2.408
			dipeptidyl peptidase IV inhibitor
RSDQENPFIFKSNR	Allergen Len c 1.0101 Allergen Len c 1.0102	0.527884	ACE inhibitor	+	+	+	0.9339	+	0.6451	-	0.82	-	0.6	-	0.6857	2.921
			dipeptidyl peptidase III inhibitor
			dipeptidyl peptidase IV inhibitor
			renin inhibitor
RSDQENPFIFK	Allergen Len c 1.0101 Allergen Len c 1.0102	0.522792	ACE inhibitor	+	-	+	0.9339	+	0.6451	-	0.82	-	0.625	-	0.6857	2.93
			dipeptidyl peptidase III inhibitor
			dipeptidyl peptidase IV inhibitor
SDQENPFIFKSNRFQT	Allergen Len c 1.0101 Allergen Len c 1.0102	0.681822	ACE inhibitor	-	+	+	0.9339	-	0.3954	-	0.81	-	0.6	-	0.7	3.165
			dipeptidyl peptidase III inhibitor
			dipeptidyl peptidase IV inhibitor
			renin inhibitor
SDQENPFIFKSN	Allergen Len c 1.0101 Allergen Len c 1.0102	0.554486	ACE inhibitor	-	+	-	0.3026	+	0.6437	-	0.83	-	0.65	-	0.6714	2.848
			dipeptidyl peptidase III inhibitor
			dipeptidyl peptidase IV inhibitor
LSPGDVFVVPAGHPVA	Allergen Len c 1.0102	0.531793	ACE inhibitor	+	+	+	0.7948	+	0.6604	-	0.79	+	0.525	-	0.7857	3.193
			antiamnestic
			antithrombotic
			dipeptidyl peptidase III inhibitor
			dipeptidyl peptidase IV inhibitor
			regulating
LSPGDVFVVPAGHPV	Allergen Len c 1.0102	0.522036	ACE inhibitor	+	+	+	0.7948	+	0.6604	-	0.79	+	0.525	-	0.7857	3.415
			antiamnestic
			antithrombotic
			dipeptidyl peptidase III inhibitor
			dipeptidyl peptidase IV inhibitor
			regulating
LSPGDVFVVPAGHPVAI	Allergen Len c 1.0102	0.592886	ACE inhibitor	-	+	+	0.8243	+	0.6604	-	0.78	-	0.525	-	0.7857	3.265
			antiamnestic
			antithrombotic
			dipeptidyl peptidase III inhibitor
			dipeptidyl peptidase IV inhibitor
			regulating
TOTAL NUMBER OF BIOACTIVE SEQUENCES				20	12

## Sheet: Dehulled red lentil, DL
Sequence	Source protein	Activity Prediction (PeptideRanker)	Biological activity (BIOPEP-UWM)	Dry seed	Sprouted seed	BBB		HIA		Ames mutagenesis		Hepatotoxicity		Carcinogenicity		Acute Oral Toxicity
						R	P	R	P	R	P	R	P	R	P	kg/mol
SLPSEFEPF	Convicilin	0.685515	ACE inhibitor	+	+	-	0.3582	-	0.3837	-	0.81	-	0.625	-	0.6571	2.943
			CaMPDE inhibitor
			dipeptidyl peptidase III inhibitor
			dipeptidyl peptidase IV inhibitor
			hypolipidemic
			renin inhibitor
			stimulating
SDLFENL	Convicilin	0.522059	ACE inhibitor	+	+	+	0.9177	+	0.7535	-	0.79	+	0.55	-	0.7286	2.134
			dipeptidyl peptidase IV inhibitor
KSLPSEFEPF	Convicilin	0.555158	ACE inhibitor	-	+	-	0.3582	-	0.3991	-	0.84	-	0.7	-	0.6429	2.779
			CaMPDE inhibitor
			dipeptidyl peptidase III inhibitor
			dipeptidyl peptidase IV inhibitor
			hypolipidemic
			renin inhibitor
			stimulating
DFVISLNRPGK	Convicilin	0.505607	ACE inhibitor	-	+	+	0.937	+	0.6451	-	0.75	-	0.525	-	0.6857	2.934
			antiamnestic
			antithrombotic
			dipeptidyl peptidase IV inhibitor
			regulating
			renin inhibitor
FLPQFTDADF	Allergen Len c 1.0101	0.63452	ACE inhibitor	-	+	-	0.3338	-	0.3813	-	0.84	+	0.525	-	0.7	2.929
			alpha-glucosidase inhibitor
			antioxidative
			dipeptidyl peptidase III inhibitor
			dipeptidyl peptidase IV inhibitor
			renin inhibitor
DLAIPVNRPGQL	Allergen Len c 1.0101	0.55163	ACE inhibitor	-	+	+	0.9417	-	0.4297	-	0.71	-	0.6	-	0.7143	2.707
			activating ubiquitin-mediated proteolysis
			antiamnestic
			antithrombotic
			dipeptidyl peptidase III inhibitor
			dipeptidyl peptidase IV inhibitor
			neuropeptide
			regulating
			renin inhibitor
SRSDQDNPF	Vicilin type C	0.548293	dipeptidyl peptidase III inhibitor	+	+	+	0.9487	-	0.4944	-	0.78	-	0.65	-	0.7429	2.531
			dipeptidyl peptidase IV inhibitor
SDQDNPFIF	Vicilin type C	0.865372	ACE inhibitor	-	+	-	0.3026	+	0.6437	-	0.83	-	0.575	-	0.6714	2.873
			dipeptidyl peptidase III inhibitor
			dipeptidyl peptidase IV inhibitor
SDQDNPF	Vicilin type C	0.697769	dipeptidyl peptidase III inhibitor	-	+	+	0.8413	-	0.5313	-	0.8	-	0.5	-	0.7	2.366
			dipeptidyl peptidase IV inhibitor
TOTAL NUMBER OF BIOACTIVE SEQUENCES				3	9

## Sheet: Zero v-c fava bean, ZF
Sequence	Source protein	Activity Prediction (PeptideRanker)	Biological activity (BIOPEP-UWM)	Dry seed	Sprouted seed	BBB		HIA		Ames mutagenesis		Hepatotoxicity		Carcinogenicity		Acute Oral Toxicity
						R	P	R	P	R	P	R	P	R	P	kg/mol
SRSDQDNPF	Vicilin	0.548293	dipeptidyl peptidase III inhibitor	+	-	+	0.9487	-	0.4944	-	0.78	-	0.65	-	0.7429	2.531
			dipeptidyl peptidase IV inhibitor
FFEITPK	Vicilin	0.540013	ACE inhibitor	+	+	-	0.4925	-	0.4171	-	0.86	+	0.525	-	0.7	2.743
			dipeptidyl peptidase IV inhibitor
LSPGDVLVIPAGYPVAIK	Vicilin	0.503546	ACE inhibitor	+	+	-	0.3313	+	0.6444	-	0.73	-	0.525	-	0.6571	3.206
			alpha-glucosidase inhibitor
			antiamnestic
			antioxidative
			antithrombotic
			dipeptidyl peptidase IV inhibitor
			regulating
			stimulating
SDQDNPF	Vicilin	0.697769	dipeptidyl peptidase III inhibitor	-	+	+	0.8413	-	0.5313	-	0.8	-	0.5	-	0.7	2.366
			dipeptidyl peptidase IV inhibitor
ATPADVLANAFGL	Legumin type B	0.682676	ACE inhibitor	+	+	-	0.3614	-	0.3813	-	0.79	+	0.525	-	0.7	2.663
			activating ubiquitin-mediated proteolysis
			alpha-glucosidase inhibitor
			dipeptidyl peptidase III inhibitor
			dipeptidyl peptidase IV inhibitor
			stimulating
QQQPDSHQKIRR	Legumin type B	0.515836	ACE inhibitor	+	+	+	0.9381	+	0.6866	-	0.72	-	0.625	-	0.7714	2.331
			antioxidative
			CaMPDE inhibitor
			celiac toxic
			dipeptidyl peptidase III inhibitor
			dipeptidyl peptidase IV inhibitor
			renin inhibitor
YNAAWDPSNGK	Favin	0.544152	ACE inhibitor	+	+	-	0.4157	-	0.4159	-	0.69	-	0.5	-	0.743	2.48
			antioxidative
			dipeptidyl peptidase IV inhibitor
				6	6
